# Supplementary material for: Influence of the intestinal microbiota on the immunogenicity of oral rotavirus vaccine given to infants in south India
Source: Vaccine. 2018 Jan 4;36(2):264–72. doi: 10.1016/j.vaccine.2017.11.031 (PMC5755003; doi:10.1016/j.vaccine.2017.11.031)
Supplement: Supplementary data 5 [file mmc5.zip]

Archive with 1 entries (1 files):
- Parker_et_al_2017_ZPS_otu_table.biom
