# Supplementary material for: Influence of the intestinal microbiota on the immunogenicity of oral rotavirus vaccine given to infants in south India
Source: Vaccine. 2018 Jan 4;36(2):264–72. doi: 10.1016/j.vaccine.2017.11.031 (PMC5755003; doi:10.1016/j.vaccine.2017.11.031)
Supplement: Supplementary data 5 [file mmc5.zip › Parker_et_al_2017_ZPS_otu_table.biom]

{"id": "None","format": "Biological Observation Matrix 1.0.0","format_url": "http://biom-format.org","type": "OTU table","generated_by": "QIIME 1.8.0","date": "2016-04-26T09:28:40.075526","matrix_type": "sparse","matrix_element_type": "float","shape": [153, 336],"data": [[0,2,3.0],[0,6,26.0],[0,8,1.0],[0,14,1.0],[0,36,703.0],[0,39,1.0],[0,40,387.0],[0,41,1.0],[0,42,1.0],[0,43,1.0],[0,44,23.0],[0,49,1.0],[0,51,1.0],[0,62,14.0],[0,64,515.0],[0,66,521.0],[0,75,1.0],[0,79,123.0],[0,86,1.0],[0,88,71.0],[0,92,1.0],[0,94,217.0],[0,96,29.0],[0,97,14.0],[0,98,1.0],[0,99,1.0],[0,100,82.0],[0,101,2.0],[0,102,47.0],[0,103,3.0],[0,104,757.0],[0,105,2.0],[0,106,1.0],[0,107,89.0],[0,108,568.0],[0,109,129.0],[0,110,397.0],[0,111,38.0],[0,112,1.0],[0,113,8.0],[0,114,290.0],[0,115,10.0],[0,116,115.0],[0,117,205.0],[0,118,2000.0],[0,119,7.0],[0,120,1.0],[0,121,2.0],[0,122,437.0],[0,123,58.0],[0,124,1.0],[0,125,75.0],[0,126,1238.0],[0,127,530.0],[0,128,155.0],[0,129,1.0],[0,130,1.0],[0,131,439.0],[0,132,1.0],[0,133,20.0],[0,134,223.0],[0,135,1.0],[0,136,1.0],[0,137,1.0],[0,138,50.0],[0,139,6.0],[0,140,1.0],[0,141,1.0],[0,142,1.0],[0,143,1.0],[0,144,1.0],[0,145,1.0],[0,146,2.0],[0,147,1.0],[0,148,1.0],[0,149,1.0],[0,150,1.0],[0,151,1.0],[1,2,1.0],[1,5,1.0],[1,17,1.0],[1,36,1.0],[1,41,1.0],[1,44,230.0],[1,49,1.0],[1,75,1.0],[1,88,1.0],[1,97,572.0],[1,109,1.0],[1,117,2.0],[1,120,1.0],[1,130,1.0],[1,213,1.0],[2,0,14.0],[2,21,117.0],[2,31,3.0],[2,33,14.0],[2,34,11.0],[2,67,1.0],[2,73,3.0],[2,92,55.0],[2,98,34.0],[2,128,1.0],[2,169,2.0],[2,188,6.0],[2,234,3.0],[2,253,75.0],[2,254,435.0],[3,44,365.0],[3,55,1.0],[3,113,144.0],[3,126,3.0],[3,141,11.0],[3,186,628.0],[3,227,5.0],[4,2,1.0],[4,3,2.0],[4,7,1.0],[4,23,1.0],[4,69,1.0],[4,72,1.0],[4,78,2523.0],[4,86,1.0],[4,88,211.0],[4,103,414.0],[4,116,4.0],[4,117,2.0],[4,118,9.0],[4,124,2.0],[4,134,40.0],[4,159,1.0],[4,163,7.0],[4,169,26.0],[4,180,1.0],[4,204,4.0],[4,222,1.0],[4,225,1.0],[4,238,309.0],[4,242,1.0],[4,294,1.0],[4,306,1.0],[5,1,2.0],[5,2,9.0],[5,3,8.0],[5,5,5.0],[5,6,6.0],[5,7,18.0],[5,8,6.0],[5,9,3.0],[5,10,8.0],[5,11,11.0],[5,12,7.0],[5,13,13.0],[5,14,6.0],[5,15,9.0],[5,16,12.0],[5,17,2.0],[5,18,15.0],[5,19,6.0],[5,20,3.0],[5,21,6.0],[5,22,12.0],[5,23,16.0],[5,24,6.0],[5,25,8.0],[5,26,16.0],[5,27,3.0],[5,28,2.0],[5,29,2.0],[5,30,4.0],[5,32,4.0],[5,33,5.0],[5,35,9.0],[5,36,9.0],[5,37,7.0],[5,38,1.0],[5,39,16.0],[5,40,9.0],[5,41,5.0],[5,42,10.0],[5,43,2.0],[5,45,5.0],[5,46,3.0],[5,47,1.0],[5,48,7.0],[5,51,16.0],[5,52,21.0],[5,54,15.0],[5,55,2.0],[5,57,2.0],[5,58,8.0],[5,59,3.0],[5,60,2.0],[5,61,3.0],[5,62,18.0],[5,64,1.0],[5,65,4.0],[5,66,11.0],[5,67,7.0],[5,68,1.0],[5,69,14.0],[5,70,9.0],[5,71,1.0],[5,72,3.0],[5,73,1.0],[5,74,5.0],[5,75,12.0],[5,76,4.0],[5,77,5.0],[5,78,2.0],[5,80,2.0],[5,81,4.0],[5,82,2.0],[5,83,14.0],[5,84,7.0],[5,85,2.0],[5,86,13.0],[5,87,7.0],[5,88,3.0],[5,89,10.0],[5,90,7.0],[5,91,4.0],[5,92,12.0],[5,93,11.0],[5,94,12.0],[5,95,1.0],[5,96,4.0],[5,99,11.0],[5,101,17.0],[5,104,18.0],[5,105,10.0],[5,106,5.0],[5,108,1.0],[5,109,3.0],[5,110,3.0],[5,111,3.0],[5,112,2.0],[5,113,1.0],[5,114,1.0],[5,115,1.0],[5,117,10.0],[5,118,15.0],[5,120,7.0],[5,121,10.0],[5,124,10.0],[5,125,3.0],[5,126,1.0],[5,127,22.0],[5,128,1.0],[5,129,7.0],[5,130,11.0],[5,131,1.0],[5,132,8.0],[5,133,6.0],[5,134,3.0],[5,136,23.0],[5,137,3.0],[5,138,1.0],[5,139,1.0],[5,141,16.0],[5,142,3.0],[5,143,15.0],[5,144,6.0],[5,145,15.0],[5,146,9.0],[5,147,2.0],[5,148,17.0],[5,149,10.0],[5,150,5.0],[5,151,4.0],[5,152,4.0],[5,153,5.0],[5,154,5.0],[5,155,6.0],[5,156,3.0],[5,157,1.0],[5,158,24.0],[5,159,7.0],[5,160,1.0],[5,161,3.0],[5,162,2.0],[5,163,4.0],[5,164,1.0],[5,166,5.0],[5,167,14.0],[5,168,1.0],[5,169,1.0],[5,170,4.0],[5,172,2.0],[5,173,10.0],[5,175,3.0],[5,176,10.0],[5,177,2.0],[5,178,1.0],[5,179,6.0],[5,180,7.0],[5,182,1.0],[5,183,16.0],[5,185,5.0],[5,187,6.0],[5,188,2.0],[5,189,8.0],[5,190,1.0],[5,191,1.0],[5,192,11.0],[5,193,21.0],[5,194,12.0],[5,195,6.0],[5,197,4.0],[5,199,1.0],[5,200,2.0],[5,203,4.0],[5,204,2.0],[5,205,1.0],[5,208,1.0],[5,209,6.0],[5,210,1.0],[5,211,1.0],[5,212,6.0],[5,213,13.0],[5,214,1.0],[5,215,7.0],[5,216,1.0],[5,217,4.0],[5,218,6.0],[5,221,8.0],[5,222,9.0],[5,223,16.0],[5,224,1.0],[5,225,13.0],[5,226,6.0],[5,227,2.0],[5,228,1.0],[5,229,2.0],[5,230,1.0],[5,232,6.0],[5,233,4.0],[5,234,2.0],[5,237,1.0],[5,238,7.0],[5,240,15.0],[5,242,1.0],[5,244,3.0],[5,246,12.0],[5,247,2.0],[5,248,1.0],[5,249,1.0],[5,250,3.0],[5,251,5.0],[5,252,5.0],[5,255,5.0],[5,257,2.0],[5,258,1.0],[5,259,17.0],[5,263,2.0],[5,265,1.0],[5,267,1.0],[5,268,1.0],[5,269,3.0],[5,270,5.0],[5,272,7.0],[5,273,4.0],[5,274,4.0],[5,278,2.0],[5,281,17.0],[5,283,17.0],[5,284,1.0],[5,286,2.0],[5,287,6.0],[5,288,2.0],[5,290,2.0],[5,292,7.0],[5,294,2.0],[5,297,1.0],[5,298,1.0],[5,299,1.0],[5,300,2.0],[5,303,5.0],[5,306,3.0],[5,307,1.0],[5,308,1.0],[5,309,1.0],[5,310,3.0],[5,311,5.0],[5,312,2.0],[5,313,1.0],[5,314,1.0],[5,315,4.0],[5,316,2.0],[5,317,4.0],[5,318,3.0],[5,319,1.0],[5,320,1.0],[5,321,2.0],[5,322,4.0],[5,323,3.0],[5,324,2.0],[5,325,2.0],[5,326,1.0],[5,327,1.0],[5,328,1.0],[5,329,1.0],[6,0,5.0],[6,2,2.0],[6,3,1.0],[6,5,3.0],[6,6,8.0],[6,8,5.0],[6,9,4.0],[6,10,2.0],[6,11,2.0],[6,12,13.0],[6,13,8.0],[6,14,6.0],[6,17,3.0],[6,18,2.0],[6,20,6.0],[6,21,15.0],[6,25,8.0],[6,28,15.0],[6,29,9.0],[6,30,11.0],[6,32,5.0],[6,33,6.0],[6,36,2.0],[6,37,1.0],[6,38,18.0],[6,40,3.0],[6,41,22.0],[6,42,10.0],[6,43,21.0],[6,44,6.0],[6,45,1.0],[6,46,2.0],[6,47,10.0],[6,48,5.0],[6,49,1.0],[6,50,2.0],[6,52,3.0],[6,54,2.0],[6,56,1.0],[6,57,12.0],[6,58,3.0],[6,59,1.0],[6,60,5.0],[6,62,2.0],[6,64,1.0],[6,65,3.0],[6,68,2.0],[6,69,5.0],[6,70,5.0],[6,71,3.0],[6,72,5.0],[6,73,2.0],[6,75,1.0],[6,76,5.0],[6,77,6.0],[6,78,1.0],[6,80,5.0],[6,81,3.0],[6,82,2.0],[6,83,1.0],[6,84,2.0],[6,86,3.0],[6,89,8.0],[6,90,10.0],[6,91,5.0],[6,92,3.0],[6,93,1.0],[6,95,2.0],[6,96,1.0],[6,97,1.0],[6,98,2.0],[6,102,3.0],[6,103,1.0],[6,105,1.0],[6,106,4.0],[6,109,1.0],[6,114,1.0],[6,115,1.0],[6,117,2.0],[6,120,6.0],[6,123,2.0],[6,133,1.0],[6,135,2.0],[6,136,3.0],[6,137,4.0],[6,139,1.0],[6,141,1.0],[6,145,2.0],[6,150,10.0],[6,152,1.0],[6,153,1.0],[6,154,6.0],[6,157,3.0],[6,159,2.0],[6,162,2.0],[6,163,1.0],[6,164,1.0],[6,173,5.0],[6,174,1.0],[6,176,2.0],[6,180,4.0],[6,183,4.0],[6,186,1.0],[6,187,4.0],[6,188,8.0],[6,189,8.0],[6,190,3.0],[6,192,1.0],[6,195,3.0],[6,197,2.0],[6,206,1.0],[6,207,1.0],[6,211,10.0],[6,212,1.0],[6,213,1.0],[6,214,3.0],[6,215,1.0],[6,216,7.0],[6,221,6.0],[6,223,1.0],[6,224,2.0],[6,228,1.0],[6,230,1.0],[6,231,3.0],[6,232,7.0],[6,235,1.0],[6,242,1.0],[6,246,1.0],[6,247,1.0],[6,250,1.0],[6,253,1.0],[6,256,1.0],[6,265,4.0],[6,270,1.0],[6,273,1.0],[6,277,1.0],[6,280,1.0],[6,292,1.0],[6,294,1.0],[6,295,1.0],[6,296,3.0],[6,297,1.0],[6,301,1.0],[6,303,5.0],[6,304,1.0],[6,305,1.0],[6,308,1.0],[6,312,2.0],[6,317,2.0],[6,318,1.0],[6,326,1.0],[7,73,37.0],[7,82,381.0],[7,97,1.0],[7,98,1.0],[7,118,2.0],[7,149,1.0],[7,163,93.0],[7,167,11.0],[7,197,1.0],[7,219,1.0],[7,291,1.0],[7,317,1093.0],[8,0,797.0],[8,1,134.0],[8,2,3.0],[8,3,1.0],[8,6,1.0],[8,8,4168.0],[8,9,2171.0],[8,10,2904.0],[8,11,2144.0],[8,12,73.0],[8,13,68.0],[8,14,9.0],[8,15,166.0],[8,16,2.0],[8,17,1.0],[8,18,4.0],[8,19,91.0],[8,20,1.0],[8,21,77.0],[8,22,3.0],[8,23,3.0],[8,24,4436.0],[8,25,4.0],[8,26,2.0],[8,28,1989.0],[8,29,2.0],[8,30,320.0],[8,32,170.0],[8,33,2488.0],[8,35,147.0],[8,36,609.0],[8,38,3.0],[8,39,2562.0],[8,40,2.0],[8,43,2.0],[8,44,2408.0],[8,46,1.0],[8,47,2.0],[8,48,351.0],[8,49,2950.0],[8,51,4.0],[8,52,8.0],[8,54,154.0],[8,55,5770.0],[8,56,271.0],[8,57,2.0],[8,58,2.0],[8,59,22.0],[8,60,1.0],[8,61,361.0],[8,62,494.0],[8,63,1.0],[8,64,1.0],[8,65,42.0],[8,66,200.0],[8,67,3.0],[8,68,418.0],[8,69,8.0],[8,70,2.0],[8,72,1.0],[8,73,121.0],[8,74,5.0],[8,75,11.0],[8,76,114.0],[8,77,27.0],[8,78,2.0],[8,80,1.0],[8,81,293.0],[8,82,2.0],[8,83,8.0],[8,84,2.0],[8,85,331.0],[8,86,2513.0],[8,87,2165.0],[8,88,6427.0],[8,89,2.0],[8,90,414.0],[8,91,2.0],[8,92,2.0],[8,93,3.0],[8,94,3.0],[8,95,628.0],[8,96,1.0],[8,97,217.0],[8,99,5.0],[8,100,1.0],[8,101,2.0],[8,103,2.0],[8,104,281.0],[8,105,201.0],[8,106,3932.0],[8,107,1.0],[8,108,2594.0],[8,109,1.0],[8,111,396.0],[8,112,354.0],[8,113,257.0],[8,116,123.0],[8,117,2.0],[8,118,3.0],[8,119,1.0],[8,120,39.0],[8,122,2.0],[8,124,4.0],[8,125,273.0],[8,127,2.0],[8,128,557.0],[8,130,6.0],[8,131,1.0],[8,132,51.0],[8,133,21.0],[8,134,58.0],[8,135,138.0],[8,136,4.0],[8,137,188.0],[8,139,1.0],[8,141,1.0],[8,142,5502.0],[8,143,39.0],[8,144,4305.0],[8,146,1.0],[8,147,253.0],[8,148,802.0],[8,149,4.0],[8,150,1.0],[8,151,944.0],[8,153,1.0],[8,154,938.0],[8,155,2.0],[8,158,5.0],[8,160,336.0],[8,161,8.0],[8,163,1.0],[8,167,4469.0],[8,168,1.0],[8,169,1.0],[8,170,1.0],[8,173,609.0],[8,174,10.0],[8,176,1.0],[8,179,1.0],[8,180,31.0],[8,183,5.0],[8,184,3.0],[8,185,1748.0],[8,186,2979.0],[8,187,3.0],[8,188,1.0],[8,189,3.0],[8,191,2201.0],[8,192,2.0],[8,193,6.0],[8,194,3.0],[8,195,70.0],[8,196,1.0],[8,201,1.0],[8,203,9.0],[8,204,155.0],[8,205,77.0],[8,207,56.0],[8,208,649.0],[8,209,69.0],[8,211,2.0],[8,212,1526.0],[8,213,398.0],[8,215,3.0],[8,216,1.0],[8,218,627.0],[8,219,30.0],[8,221,33.0],[8,222,1.0],[8,223,2880.0],[8,224,420.0],[8,225,6.0],[8,226,2.0],[8,227,414.0],[8,228,12.0],[8,229,1073.0],[8,230,1151.0],[8,233,16.0],[8,234,1.0],[8,237,1.0],[8,239,1.0],[8,240,1.0],[8,241,85.0],[8,243,1621.0],[8,245,1.0],[8,246,4.0],[8,247,1.0],[8,250,5.0],[8,251,1170.0],[8,252,2263.0],[8,253,911.0],[8,254,227.0],[8,255,3967.0],[8,256,2226.0],[8,257,145.0],[8,258,826.0],[8,259,2.0],[8,261,2.0],[8,262,66.0],[8,263,357.0],[8,264,1.0],[8,265,399.0],[8,267,133.0],[8,269,68.0],[8,270,42.0],[8,271,3610.0],[8,273,1.0],[8,274,297.0],[8,275,1.0],[8,276,26.0],[8,281,12.0],[8,283,3.0],[8,284,648.0],[8,285,2000.0],[8,286,5680.0],[8,287,3.0],[8,288,81.0],[8,291,23.0],[8,292,2.0],[8,293,2.0],[8,294,4.0],[8,295,94.0],[8,297,165.0],[8,298,1086.0],[8,299,346.0],[8,301,2351.0],[8,302,2753.0],[8,303,549.0],[8,304,1306.0],[8,305,5413.0],[8,308,104.0],[8,310,630.0],[8,311,407.0],[8,313,84.0],[8,317,1.0],[8,320,58.0],[8,321,342.0],[8,323,89.0],[8,327,1070.0],[8,329,54.0],[8,331,6.0],[8,332,540.0],[8,333,1.0],[9,1,3.0],[9,2,3.0],[9,3,21.0],[9,4,9.0],[9,5,8.0],[9,6,13.0],[9,7,14.0],[9,8,7.0],[9,9,6.0],[9,10,7.0],[9,11,21.0],[9,12,1.0],[9,13,21.0],[9,14,3.0],[9,15,13.0],[9,16,15.0],[9,17,35.0],[9,18,5.0],[9,19,13.0],[9,21,30.0],[9,22,3.0],[9,23,26.0],[9,24,3.0],[9,25,19.0],[9,26,39.0],[9,27,12.0],[9,28,19.0],[9,29,4.0],[9,30,3.0],[9,31,4.0],[9,32,2.0],[9,33,3.0],[9,34,1.0],[9,35,27.0],[9,36,2.0],[9,37,16.0],[9,38,1.0],[9,39,17.0],[9,40,27.0],[9,41,18.0],[9,42,19.0],[9,43,1.0],[9,44,2.0],[9,45,1.0],[9,46,19.0],[9,47,52.0],[9,48,10.0],[9,50,6.0],[9,51,4.0],[9,52,26.0],[9,53,7.0],[9,54,10.0],[9,55,8.0],[9,56,2.0],[9,58,9.0],[9,59,11.0],[9,60,9.0],[9,61,16.0],[9,62,6.0],[9,65,31.0],[9,66,31.0],[9,67,6.0],[9,68,7.0],[9,69,19.0],[9,72,1.0],[9,73,6.0],[9,74,1.0],[9,75,10.0],[9,76,31.0],[9,77,6.0],[9,78,25.0],[9,79,2.0],[9,80,23.0],[9,81,18.0],[9,82,3.0],[9,83,10.0],[9,84,8.0],[9,85,5.0],[9,86,3.0],[9,87,3.0],[9,89,9.0],[9,90,15.0],[9,91,1.0],[9,93,22.0],[9,94,28.0],[9,95,6.0],[9,98,12.0],[9,99,1.0],[9,100,1.0],[9,101,4.0],[9,102,4.0],[9,103,1.0],[9,104,5.0],[9,105,21.0],[9,106,10.0],[9,107,2.0],[9,108,6.0],[9,109,1.0],[9,110,7.0],[9,111,6.0],[9,112,8.0],[9,113,15.0],[9,115,16.0],[9,116,10.0],[9,117,1.0],[9,118,26.0],[9,119,2.0],[9,120,16.0],[9,121,15.0],[9,122,5.0],[9,123,6.0],[9,124,24.0],[9,125,1.0],[9,126,12.0],[9,127,19.0],[9,128,6.0],[9,129,5.0],[9,130,17.0],[9,132,27.0],[9,133,20.0],[9,134,7.0],[9,135,11.0],[9,136,12.0],[9,137,6.0],[9,138,2.0],[9,139,4.0],[9,141,1.0],[9,142,5.0],[9,143,14.0],[9,144,28.0],[9,145,29.0],[9,146,13.0],[9,147,30.0],[9,148,15.0],[9,149,14.0],[9,152,26.0],[9,153,21.0],[9,154,13.0],[9,155,12.0],[9,157,1.0],[9,158,70.0],[9,160,2.0],[9,161,5.0],[9,162,4.0],[9,163,15.0],[9,164,1.0],[9,165,2.0],[9,166,16.0],[9,167,7.0],[9,168,1.0],[9,169,72.0],[9,170,12.0],[9,171,5.0],[9,172,6.0],[9,173,7.0],[9,175,2.0],[9,176,27.0],[9,177,6.0],[9,178,1.0],[9,179,28.0],[9,180,24.0],[9,182,23.0],[9,183,38.0],[9,185,16.0],[9,186,4.0],[9,187,23.0],[9,190,8.0],[9,191,3.0],[9,192,22.0],[9,193,10.0],[9,194,44.0],[9,195,2.0],[9,197,3.0],[9,198,2.0],[9,199,4.0],[9,200,19.0],[9,201,1.0],[9,202,13.0],[9,203,5.0],[9,205,7.0],[9,206,15.0],[9,207,14.0],[9,208,2.0],[9,209,2.0],[9,210,5.0],[9,212,4.0],[9,213,56.0],[9,214,11.0],[9,216,10.0],[9,217,4.0],[9,218,24.0],[9,219,3.0],[9,220,3.0],[9,221,13.0],[9,222,3.0],[9,223,22.0],[9,224,4.0],[9,225,27.0],[9,226,2.0],[9,227,71.0],[9,228,1.0],[9,229,13.0],[9,230,3.0],[9,231,1.0],[9,232,43.0],[9,233,5.0],[9,234,3.0],[9,235,21.0],[9,237,5.0],[9,238,6.0],[9,239,7.0],[9,240,19.0],[9,241,2.0],[9,242,11.0],[9,243,9.0],[9,244,4.0],[9,245,1.0],[9,246,26.0],[9,247,21.0],[9,248,15.0],[9,249,1.0],[9,250,15.0],[9,251,54.0],[9,252,31.0],[9,257,13.0],[9,258,15.0],[9,259,19.0],[9,261,6.0],[9,262,10.0],[9,263,4.0],[9,264,4.0],[9,265,11.0],[9,267,3.0],[9,268,2.0],[9,269,14.0],[9,272,7.0],[9,273,16.0],[9,274,34.0],[9,277,1.0],[9,278,8.0],[9,279,10.0],[9,280,6.0],[9,281,17.0],[9,282,15.0],[9,283,14.0],[9,284,16.0],[9,286,25.0],[9,287,8.0],[9,288,6.0],[9,289,30.0],[9,291,9.0],[9,292,1.0],[9,293,2.0],[9,294,17.0],[9,295,1.0],[9,297,6.0],[9,298,2.0],[9,299,15.0],[9,300,21.0],[9,301,1.0],[9,303,1.0],[9,304,3.0],[9,305,9.0],[9,306,5.0],[9,307,2.0],[9,308,10.0],[9,309,4.0],[9,310,6.0],[9,311,51.0],[9,312,8.0],[9,313,12.0],[9,314,5.0],[9,315,11.0],[9,316,5.0],[9,317,1.0],[9,318,11.0],[9,319,3.0],[9,320,7.0],[9,321,8.0],[9,322,16.0],[9,323,29.0],[9,324,2.0],[9,325,2.0],[9,326,5.0],[9,327,3.0],[9,329,3.0],[9,330,6.0],[9,331,5.0],[9,334,8.0],[10,0,124.0],[10,5,2.0],[10,6,1.0],[10,8,34.0],[10,13,3.0],[10,17,34.0],[10,21,5.0],[10,24,3.0],[10,25,1.0],[10,32,4.0],[10,40,6.0],[10,44,15.0],[10,47,1.0],[10,48,1.0],[10,51,4.0],[10,54,1.0],[10,55,1.0],[10,57,3.0],[10,58,1.0],[10,61,74.0],[10,62,6.0],[10,65,1.0],[10,68,1.0],[10,69,1.0],[10,71,157.0],[10,72,1.0],[10,73,21.0],[10,79,92.0],[10,80,4.0],[10,81,2.0],[10,82,2.0],[10,84,4.0],[10,87,4.0],[10,88,1.0],[10,96,1.0],[10,100,1.0],[10,103,2.0],[10,107,7.0],[10,114,3.0],[10,123,1.0],[10,124,7.0],[10,125,2.0],[10,131,2.0],[10,134,7.0],[10,147,1.0],[10,151,15.0],[10,152,1.0],[10,157,1.0],[10,169,11.0],[10,183,2.0],[10,185,2.0],[10,187,1.0],[10,191,1.0],[10,192,1.0],[10,195,3.0],[10,202,1.0],[10,204,2.0],[10,207,2.0],[10,209,1.0],[10,213,5.0],[10,214,1.0],[10,217,2.0],[10,231,3.0],[10,237,2.0],[10,242,163.0],[10,244,1.0],[10,249,6.0],[10,254,1.0],[10,263,2.0],[10,269,1.0],[10,271,5.0],[10,273,3.0],[10,274,5.0],[10,281,3.0],[10,288,9.0],[10,291,3.0],[10,297,1.0],[10,298,3.0],[10,310,1.0],[10,325,5.0],[10,332,1.0],[11,1,2.0],[11,3,1.0],[11,4,1.0],[11,7,1.0],[11,11,10.0],[11,15,1.0],[11,17,2.0],[11,19,2.0],[11,21,3.0],[11,23,7.0],[11,24,1.0],[11,25,3.0],[11,26,1.0],[11,30,1.0],[11,31,2.0],[11,32,2.0],[11,33,1.0],[11,35,5.0],[11,37,5.0],[11,39,3.0],[11,40,2.0],[11,42,1.0],[11,46,3.0],[11,47,3.0],[11,48,1.0],[11,51,1.0],[11,52,7.0],[11,54,1.0],[11,55,2.0],[11,59,4.0],[11,61,5.0],[11,65,4.0],[11,66,4.0],[11,67,1.0],[11,68,6.0],[11,69,4.0],[11,70,1.0],[11,76,6.0],[11,78,4.0],[11,79,1.0],[11,80,3.0],[11,83,3.0],[11,89,2.0],[11,93,9.0],[11,94,3.0],[11,98,5.0],[11,100,1.0],[11,102,1.0],[11,103,1.0],[11,105,7.0],[11,107,1.0],[11,108,3.0],[11,110,1.0],[11,115,1.0],[11,116,1.0],[11,118,3.0],[11,120,2.0],[11,121,3.0],[11,122,2.0],[11,124,4.0],[11,127,5.0],[11,128,1.0],[11,130,5.0],[11,131,1.0],[11,132,1.0],[11,133,1.0],[11,134,3.0],[11,135,1.0],[11,136,5.0],[11,138,1.0],[11,142,2.0],[11,143,3.0],[11,144,4.0],[11,145,3.0],[11,146,1.0],[11,147,1.0],[11,148,4.0],[11,152,9.0],[11,153,3.0],[11,154,2.0],[11,155,3.0],[11,157,1.0],[11,158,11.0],[11,160,4.0],[11,161,3.0],[11,162,1.0],[11,164,2.0],[11,166,3.0],[11,169,13.0],[11,171,1.0],[11,172,1.0],[11,173,3.0],[11,176,2.0],[11,179,11.0],[11,180,7.0],[11,182,8.0],[11,183,4.0],[11,185,6.0],[11,186,3.0],[11,187,4.0],[11,190,2.0],[11,192,4.0],[11,193,3.0],[11,194,5.0],[11,200,4.0],[11,202,3.0],[11,204,1.0],[11,206,2.0],[11,209,1.0],[11,210,1.0],[11,213,11.0],[11,217,2.0],[11,218,3.0],[11,221,1.0],[11,223,6.0],[11,225,5.0],[11,227,19.0],[11,229,3.0],[11,231,1.0],[11,232,4.0],[11,233,1.0],[11,235,4.0],[11,237,2.0],[11,238,2.0],[11,240,3.0],[11,243,3.0],[11,244,1.0],[11,246,7.0],[11,247,3.0],[11,248,4.0],[11,249,1.0],[11,250,4.0],[11,251,13.0],[11,252,4.0],[11,253,1.0],[11,257,4.0],[11,258,2.0],[11,259,3.0],[11,260,1.0],[11,261,1.0],[11,262,1.0],[11,264,2.0],[11,266,1.0],[11,269,1.0],[11,273,4.0],[11,274,7.0],[11,278,3.0],[11,279,2.0],[11,280,1.0],[11,281,7.0],[11,282,6.0],[11,283,2.0],[11,284,3.0],[11,286,9.0],[11,288,1.0],[11,289,8.0],[11,294,2.0],[11,297,2.0],[11,298,1.0],[11,299,1.0],[11,300,5.0],[11,303,1.0],[11,305,1.0],[11,306,7.0],[11,310,3.0],[11,311,6.0],[11,313,1.0],[11,314,1.0],[11,315,2.0],[11,316,2.0],[11,318,4.0],[11,319,2.0],[11,321,1.0],[11,322,3.0],[11,323,2.0],[11,331,1.0],[12,0,1.0],[12,1,3.0],[12,2,6.0],[12,3,1.0],[12,4,1.0],[12,5,3.0],[12,6,4.0],[12,7,13.0],[12,10,5.0],[12,11,6.0],[12,12,3.0],[12,13,7.0],[12,14,2.0],[12,15,4.0],[12,16,7.0],[12,18,12.0],[12,19,2.0],[12,21,1.0],[12,22,7.0],[12,23,7.0],[12,24,4.0],[12,25,4.0],[12,26,9.0],[12,27,2.0],[12,29,2.0],[12,30,2.0],[12,31,1.0],[12,32,3.0],[12,33,4.0],[12,35,8.0],[12,36,2.0],[12,37,9.0],[12,38,1.0],[12,39,8.0],[12,40,5.0],[12,41,1.0],[12,42,3.0],[12,43,1.0],[12,44,1.0],[12,45,2.0],[12,46,3.0],[12,48,5.0],[12,50,1.0],[12,51,9.0],[12,52,6.0],[12,54,7.0],[12,55,2.0],[12,57,1.0],[12,58,5.0],[12,59,2.0],[12,61,3.0],[12,62,9.0],[12,64,2.0],[12,65,2.0],[12,66,5.0],[12,67,3.0],[12,68,1.0],[12,69,3.0],[12,70,1.0],[12,72,2.0],[12,73,1.0],[12,74,2.0],[12,76,1.0],[12,77,2.0],[12,78,1.0],[12,79,1.0],[12,81,1.0],[12,82,1.0],[12,83,7.0],[12,84,1.0],[12,85,3.0],[12,86,5.0],[12,87,1.0],[12,88,1.0],[12,89,4.0],[12,90,5.0],[12,91,2.0],[12,92,8.0],[12,93,4.0],[12,94,3.0],[12,96,3.0],[12,98,4.0],[12,99,6.0],[12,101,8.0],[12,102,1.0],[12,104,13.0],[12,105,3.0],[12,106,2.0],[12,109,2.0],[12,111,2.0],[12,112,3.0],[12,113,4.0],[12,115,1.0],[12,116,2.0],[12,117,4.0],[12,118,3.0],[12,120,3.0],[12,121,5.0],[12,122,1.0],[12,123,1.0],[12,124,8.0],[12,125,4.0],[12,126,4.0],[12,127,13.0],[12,128,4.0],[12,130,7.0],[12,131,3.0],[12,132,4.0],[12,133,1.0],[12,134,2.0],[12,135,1.0],[12,136,15.0],[12,137,2.0],[12,139,1.0],[12,141,3.0],[12,143,9.0],[12,144,2.0],[12,145,6.0],[12,146,5.0],[12,147,2.0],[12,148,8.0],[12,149,5.0],[12,150,1.0],[12,151,1.0],[12,152,2.0],[12,153,3.0],[12,154,1.0],[12,155,2.0],[12,156,2.0],[12,157,3.0],[12,158,15.0],[12,159,3.0],[12,161,4.0],[12,163,1.0],[12,166,6.0],[12,167,9.0],[12,168,2.0],[12,169,5.0],[12,170,2.0],[12,171,2.0],[12,172,1.0],[12,173,2.0],[12,174,1.0],[12,175,5.0],[12,176,4.0],[12,177,4.0],[12,179,1.0],[12,180,5.0],[12,181,1.0],[12,182,2.0],[12,183,5.0],[12,185,2.0],[12,187,12.0],[12,188,1.0],[12,189,2.0],[12,191,1.0],[12,192,2.0],[12,193,6.0],[12,194,6.0],[12,197,1.0],[12,198,2.0],[12,199,1.0],[12,200,2.0],[12,202,2.0],[12,203,9.0],[12,204,2.0],[12,205,1.0],[12,209,3.0],[12,210,1.0],[12,212,1.0],[12,213,7.0],[12,214,1.0],[12,215,7.0],[12,217,3.0],[12,218,7.0],[12,220,1.0],[12,221,6.0],[12,222,3.0],[12,223,3.0],[12,225,12.0],[12,227,4.0],[12,228,1.0],[12,229,3.0],[12,230,1.0],[12,231,1.0],[12,232,1.0],[12,234,2.0],[12,238,2.0],[12,240,4.0],[12,242,1.0],[12,243,4.0],[12,244,6.0],[12,245,7.0],[12,246,5.0],[12,247,4.0],[12,248,1.0],[12,250,4.0],[12,251,9.0],[12,252,5.0],[12,255,2.0],[12,256,1.0],[12,257,2.0],[12,258,2.0],[12,259,8.0],[12,261,1.0],[12,262,3.0],[12,264,1.0],[12,267,1.0],[12,268,5.0],[12,269,5.0],[12,270,1.0],[12,272,3.0],[12,273,5.0],[12,274,5.0],[12,275,1.0],[12,278,1.0],[12,280,1.0],[12,281,3.0],[12,282,3.0],[12,283,9.0],[12,284,1.0],[12,287,3.0],[12,289,2.0],[12,292,3.0],[12,294,4.0],[12,295,1.0],[12,298,1.0],[12,299,2.0],[12,300,1.0],[12,303,3.0],[12,306,7.0],[12,309,1.0],[12,311,4.0],[12,312,1.0],[12,313,2.0],[12,315,3.0],[12,317,4.0],[12,318,1.0],[12,319,2.0],[12,320,2.0],[12,321,2.0],[12,322,1.0],[12,323,1.0],[12,324,3.0],[12,328,1.0],[12,329,1.0],[12,330,2.0],[12,333,1.0],[12,334,3.0],[12,335,2.0],[13,17,1.0],[13,36,1.0],[13,44,9.0],[13,55,1.0],[13,64,434.0],[13,65,116.0],[13,80,1.0],[13,81,1.0],[13,91,1.0],[13,98,122.0],[13,109,2833.0],[13,117,1106.0],[13,140,28.0],[13,148,1.0],[13,149,1.0],[13,180,1.0],[13,219,1.0],[13,223,1.0],[13,225,1.0],[13,245,130.0],[13,251,1.0],[13,274,1.0],[13,277,2.0],[14,2,14.0],[14,4,1.0],[14,7,1.0],[14,12,6.0],[14,13,2.0],[14,14,22.0],[14,17,2.0],[14,18,2.0],[14,20,3.0],[14,21,5.0],[14,25,7.0],[14,30,3.0],[14,32,6.0],[14,33,4.0],[14,35,31.0],[14,39,5.0],[14,43,5.0],[14,45,6.0],[14,47,4.0],[14,48,1.0],[14,49,1.0],[14,51,2.0],[14,53,2.0],[14,54,4.0],[14,55,4.0],[14,56,1.0],[14,57,1.0],[14,58,1.0],[14,59,1.0],[14,61,1.0],[14,62,25.0],[14,65,2.0],[14,66,6.0],[14,67,4.0],[14,68,7.0],[14,69,29.0],[14,71,4.0],[14,73,1.0],[14,74,11.0],[14,79,1.0],[14,81,2.0],[14,87,1.0],[14,89,28.0],[14,90,4.0],[14,93,13.0],[14,94,1.0],[14,96,4.0],[14,98,2.0],[14,104,1.0],[14,105,2.0],[14,115,2.0],[14,118,1.0],[14,120,5.0],[14,123,2.0],[14,126,3.0],[14,128,1.0],[14,129,2.0],[14,132,5.0],[14,135,3.0],[14,137,12.0],[14,139,2.0],[14,145,4.0],[14,146,1.0],[14,150,6.0],[14,151,4.0],[14,152,1.0],[14,154,16.0],[14,165,1.0],[14,176,6.0],[14,178,3.0],[14,180,10.0],[14,181,4.0],[14,187,5.0],[14,188,10.0],[14,189,10.0],[14,195,3.0],[14,197,40.0],[14,202,3.0],[14,207,9.0],[14,211,9.0],[14,214,9.0],[14,216,7.0],[14,219,1.0],[14,221,1.0],[14,227,4.0],[14,228,4.0],[14,230,2.0],[14,232,2.0],[14,234,2.0],[14,237,1.0],[14,242,3.0],[14,246,2.0],[14,249,2.0],[14,253,3.0],[14,260,1.0],[14,263,2.0],[14,264,1.0],[14,267,1.0],[14,270,2.0],[14,273,7.0],[14,277,2.0],[14,279,1.0],[14,280,3.0],[14,294,2.0],[14,297,1.0],[14,301,4.0],[14,303,1.0],[14,304,1.0],[14,307,3.0],[14,309,2.0],[14,317,1.0],[14,321,2.0],[15,0,1.0],[15,1,101.0],[15,6,1.0],[15,19,1.0],[15,25,1.0],[15,57,1.0],[15,67,1.0],[15,84,1.0],[15,109,1.0],[15,133,1.0],[15,135,205.0],[15,144,1.0],[15,182,1.0],[15,194,2.0],[15,196,2883.0],[15,213,1.0],[15,268,1.0],[15,283,1.0],[16,0,4.0],[16,1,1.0],[16,8,49.0],[16,9,19.0],[16,10,5.0],[16,11,1.0],[16,14,1.0],[16,21,1.0],[16,24,2.0],[16,28,45.0],[16,30,9.0],[16,33,11.0],[16,36,1.0],[16,39,1.0],[16,44,3.0],[16,48,1.0],[16,49,16.0],[16,54,2.0],[16,55,32.0],[16,61,3.0],[16,62,6.0],[16,65,1.0],[16,68,4.0],[16,73,1.0],[16,76,1.0],[16,81,5.0],[16,86,2.0],[16,87,2.0],[16,88,1.0],[16,90,11.0],[16,95,4.0],[16,97,3.0],[16,105,1.0],[16,106,21.0],[16,108,6.0],[16,112,1.0],[16,113,1.0],[16,135,1.0],[16,142,4.0],[16,144,3.0],[16,151,2.0],[16,154,6.0],[16,167,2.0],[16,173,7.0],[16,180,1.0],[16,186,1.0],[16,191,1.0],[16,207,2.0],[16,208,5.0],[16,212,1.0],[16,223,1.0],[16,224,2.0],[16,227,4.0],[16,229,4.0],[16,230,8.0],[16,241,2.0],[16,243,3.0],[16,251,3.0],[16,252,1.0],[16,253,2.0],[16,254,7.0],[16,255,3.0],[16,256,1.0],[16,265,1.0],[16,270,1.0],[16,274,2.0],[16,285,1.0],[16,286,5.0],[16,291,2.0],[16,298,4.0],[16,301,2.0],[16,303,4.0],[16,304,4.0],[16,305,20.0],[16,310,10.0],[16,323,1.0],[16,327,1.0],[17,1,2.0],[17,2,1.0],[17,4,2.0],[17,5,4.0],[17,6,2.0],[17,9,2.0],[17,10,5.0],[17,13,1.0],[17,14,2.0],[17,16,1.0],[17,17,2.0],[17,18,6.0],[17,19,1.0],[17,20,2.0],[17,21,2.0],[17,22,1.0],[17,23,19.0],[17,24,1.0],[17,25,2.0],[17,26,6.0],[17,27,3.0],[17,29,2.0],[17,30,1.0],[17,32,3.0],[17,33,1.0],[17,35,8.0],[17,36,1.0],[17,38,3.0],[17,40,3.0],[17,42,4.0],[17,43,1.0],[17,46,1.0],[17,47,2.0],[17,48,3.0],[17,52,14.0],[17,59,19.0],[17,60,1.0],[17,69,2.0],[17,71,3.0],[17,72,3.0],[17,76,10.0],[17,77,8.0],[17,79,1.0],[17,80,6.0],[17,81,7.0],[17,82,3.0],[17,83,10.0],[17,84,6.0],[17,85,1.0],[17,86,7.0],[17,87,3.0],[17,89,2.0],[17,90,1.0],[17,96,5.0],[17,98,1.0],[17,99,4.0],[17,101,7.0],[17,102,1.0],[17,103,3.0],[17,106,1.0],[17,108,1.0],[17,110,1.0],[17,111,2.0],[17,113,2.0],[17,117,2.0],[17,118,4.0],[17,121,3.0],[17,122,1.0],[17,126,1.0],[17,130,8.0],[17,133,3.0],[17,139,3.0],[17,141,1.0],[17,142,2.0],[17,143,4.0],[17,148,10.0],[17,149,3.0],[17,153,4.0],[17,154,3.0],[17,156,3.0],[17,157,2.0],[17,158,15.0],[17,160,1.0],[17,161,15.0],[17,166,2.0],[17,167,2.0],[17,168,3.0],[17,169,2.0],[17,170,2.0],[17,171,11.0],[17,173,2.0],[17,176,3.0],[17,177,3.0],[17,179,2.0],[17,180,1.0],[17,183,6.0],[17,184,2.0],[17,186,2.0],[17,187,3.0],[17,189,1.0],[17,193,2.0],[17,194,5.0],[17,195,2.0],[17,198,1.0],[17,199,2.0],[17,203,2.0],[17,206,2.0],[17,208,2.0],[17,209,1.0],[17,210,1.0],[17,212,1.0],[17,213,5.0],[17,214,2.0],[17,218,3.0],[17,221,3.0],[17,225,4.0],[17,227,5.0],[17,228,3.0],[17,230,1.0],[17,231,3.0],[17,232,1.0],[17,233,1.0],[17,235,6.0],[17,239,2.0],[17,240,6.0],[17,243,1.0],[17,244,3.0],[17,246,1.0],[17,250,3.0],[17,251,4.0],[17,252,12.0],[17,257,8.0],[17,258,1.0],[17,259,8.0],[17,262,9.0],[17,263,2.0],[17,264,1.0],[17,267,1.0],[17,268,3.0],[17,269,3.0],[17,273,2.0],[17,278,1.0],[17,280,1.0],[17,281,7.0],[17,284,2.0],[17,286,7.0],[17,289,1.0],[17,293,1.0],[17,298,2.0],[17,299,5.0],[17,302,3.0],[17,303,1.0],[17,306,2.0],[17,309,1.0],[17,311,1.0],[17,313,5.0],[17,317,3.0],[17,321,1.0],[17,322,1.0],[17,323,2.0],[17,324,1.0],[17,327,1.0],[17,329,2.0],[17,331,7.0],[17,333,8.0],[17,334,1.0],[18,9,10.0],[18,17,1.0],[18,19,1.0],[18,22,120.0],[18,24,66.0],[18,32,19.0],[18,34,3.0],[18,35,10.0],[18,36,164.0],[18,41,7.0],[18,48,31.0],[18,51,19.0],[18,54,1.0],[18,56,1.0],[18,61,26.0],[18,62,252.0],[18,66,42.0],[18,69,15.0],[18,73,4.0],[18,75,283.0],[18,78,4.0],[18,80,89.0],[18,87,139.0],[18,88,5.0],[18,89,6.0],[18,95,9.0],[18,101,1.0],[18,104,326.0],[18,111,3.0],[18,116,171.0],[18,120,226.0],[18,125,2.0],[18,133,1.0],[18,137,8.0],[18,148,60.0],[18,151,3.0],[18,152,1.0],[18,159,15.0],[18,167,7.0],[18,177,17.0],[18,185,14.0],[18,192,1.0],[18,204,9.0],[18,212,9.0],[18,218,22.0],[18,221,19.0],[18,223,3.0],[18,236,41.0],[18,237,1.0],[18,243,28.0],[18,249,21.0],[18,256,15.0],[18,258,6.0],[18,263,8.0],[18,269,121.0],[18,275,1.0],[18,281,3.0],[18,286,39.0],[18,289,2.0],[18,290,5.0],[18,297,2.0],[18,299,76.0],[18,301,1.0],[18,331,5.0],[19,1,2.0],[19,4,1.0],[19,5,4.0],[19,6,1.0],[19,9,5.0],[19,10,7.0],[19,11,1.0],[19,13,3.0],[19,16,1.0],[19,17,30.0],[19,18,4.0],[19,20,3.0],[19,21,2.0],[19,22,2.0],[19,23,22.0],[19,24,4.0],[19,25,1.0],[19,26,9.0],[19,27,6.0],[19,30,3.0],[19,33,1.0],[19,35,11.0],[19,38,8.0],[19,40,7.0],[19,41,1.0],[19,42,8.0],[19,43,1.0],[19,47,9.0],[19,48,3.0],[19,49,3.0],[19,50,2.0],[19,52,12.0],[19,55,3.0],[19,58,4.0],[19,59,5.0],[19,60,1.0],[19,69,8.0],[19,70,1.0],[19,71,2.0],[19,72,4.0],[19,73,2.0],[19,75,1.0],[19,76,7.0],[19,77,3.0],[19,79,2.0],[19,80,6.0],[19,81,5.0],[19,82,4.0],[19,83,8.0],[19,84,7.0],[19,85,1.0],[19,86,4.0],[19,87,2.0],[19,89,2.0],[19,90,1.0],[19,94,2.0],[19,96,3.0],[19,99,6.0],[19,100,1.0],[19,101,4.0],[19,102,1.0],[19,103,2.0],[19,106,1.0],[19,108,1.0],[19,111,2.0],[19,113,5.0],[19,117,5.0],[19,118,1.0],[19,120,1.0],[19,121,8.0],[19,122,1.0],[19,123,1.0],[19,124,1.0],[19,130,9.0],[19,133,2.0],[19,134,6.0],[19,139,12.0],[19,141,1.0],[19,142,2.0],[19,143,7.0],[19,145,2.0],[19,146,2.0],[19,147,1.0],[19,148,8.0],[19,149,1.0],[19,152,7.0],[19,153,7.0],[19,154,4.0],[19,155,2.0],[19,156,1.0],[19,158,22.0],[19,159,1.0],[19,160,4.0],[19,161,29.0],[19,162,1.0],[19,165,1.0],[19,166,3.0],[19,167,4.0],[19,170,1.0],[19,171,10.0],[19,173,9.0],[19,175,1.0],[19,176,4.0],[19,179,2.0],[19,180,2.0],[19,182,1.0],[19,184,1.0],[19,187,2.0],[19,189,1.0],[19,190,2.0],[19,193,3.0],[19,194,10.0],[19,198,1.0],[19,199,3.0],[19,201,1.0],[19,203,1.0],[19,209,1.0],[19,212,1.0],[19,213,11.0],[19,214,5.0],[19,216,2.0],[19,218,19.0],[19,221,3.0],[19,223,1.0],[19,224,1.0],[19,225,3.0],[19,227,1.0],[19,228,3.0],[19,229,1.0],[19,230,3.0],[19,231,1.0],[19,232,3.0],[19,233,3.0],[19,239,1.0],[19,240,15.0],[19,242,1.0],[19,243,3.0],[19,244,3.0],[19,246,5.0],[19,247,1.0],[19,250,1.0],[19,251,27.0],[19,252,10.0],[19,253,3.0],[19,257,16.0],[19,258,2.0],[19,259,4.0],[19,262,1.0],[19,264,5.0],[19,268,1.0],[19,269,1.0],[19,271,1.0],[19,272,2.0],[19,273,2.0],[19,280,2.0],[19,281,27.0],[19,284,3.0],[19,286,5.0],[19,287,2.0],[19,293,1.0],[19,298,1.0],[19,299,2.0],[19,302,4.0],[19,303,3.0],[19,306,1.0],[19,309,1.0],[19,310,1.0],[19,311,6.0],[19,313,6.0],[19,317,3.0],[19,323,4.0],[19,324,1.0],[19,326,1.0],[19,329,1.0],[19,331,1.0],[19,333,8.0],[19,334,1.0],[20,0,6.0],[20,8,18.0],[20,14,1243.0],[20,32,36.0],[20,34,8.0],[20,38,1.0],[20,39,9.0],[20,40,2.0],[20,51,126.0],[20,57,2.0],[20,58,21.0],[20,62,34.0],[20,67,83.0],[20,69,20.0],[20,72,1.0],[20,73,2.0],[20,79,9.0],[20,82,115.0],[20,83,1.0],[20,87,4.0],[20,90,1.0],[20,93,14.0],[20,94,2.0],[20,96,23.0],[20,98,57.0],[20,104,52.0],[20,107,2.0],[20,126,3.0],[20,127,4.0],[20,128,17.0],[20,129,362.0],[20,130,1.0],[20,132,134.0],[20,140,10.0],[20,141,1.0],[20,142,10.0],[20,150,89.0],[20,155,1.0],[20,161,1.0],[20,163,1.0],[20,165,10.0],[20,169,49.0],[20,176,5.0],[20,181,43.0],[20,182,75.0],[20,184,11.0],[20,186,2.0],[20,188,1.0],[20,191,81.0],[20,195,26.0],[20,199,7.0],[20,204,3.0],[20,205,5.0],[20,212,2.0],[20,228,92.0],[20,229,4.0],[20,232,12.0],[20,234,29.0],[20,236,7.0],[20,237,124.0],[20,242,15.0],[20,245,5.0],[20,248,6.0],[20,260,6.0],[20,263,11.0],[20,268,3.0],[20,269,18.0],[20,272,15.0],[20,273,88.0],[20,275,30.0],[20,277,16.0],[20,281,121.0],[20,282,58.0],[20,287,1.0],[20,307,62.0],[20,325,37.0],[21,0,1.0],[21,2,1.0],[21,8,15.0],[21,9,2.0],[21,10,15.0],[21,11,29.0],[21,15,2.0],[21,24,8.0],[21,30,3.0],[21,32,3.0],[21,33,7.0],[21,35,3.0],[21,36,7.0],[21,39,39.0],[21,48,5.0],[21,49,1.0],[21,54,2.0],[21,55,10.0],[21,61,1.0],[21,62,8.0],[21,66,5.0],[21,68,3.0],[21,76,1.0],[21,81,3.0],[21,85,1.0],[21,86,15.0],[21,87,10.0],[21,88,1.0],[21,90,9.0],[21,104,14.0],[21,105,5.0],[21,106,22.0],[21,111,1.0],[21,112,3.0],[21,125,3.0],[21,134,1.0],[21,135,2.0],[21,137,1.0],[21,142,9.0],[21,144,28.0],[21,147,3.0],[21,148,1.0],[21,154,6.0],[21,160,3.0],[21,167,23.0],[21,173,10.0],[21,183,1.0],[21,185,27.0],[21,186,2.0],[21,191,19.0],[21,204,2.0],[21,209,1.0],[21,212,1.0],[21,213,2.0],[21,218,3.0],[21,223,11.0],[21,227,11.0],[21,229,6.0],[21,230,2.0],[21,243,5.0],[21,251,19.0],[21,252,18.0],[21,255,6.0],[21,258,9.0],[21,263,7.0],[21,265,1.0],[21,269,1.0],[21,274,3.0],[21,284,2.0],[21,285,6.0],[21,286,36.0],[21,297,1.0],[21,298,3.0],[21,299,3.0],[21,301,1.0],[21,302,3.0],[21,303,5.0],[21,310,8.0],[21,311,1.0],[21,313,1.0],[21,321,4.0],[21,327,1.0],[22,1,1.0],[22,2,1.0],[22,4,1.0],[22,5,1.0],[22,11,1.0],[22,12,1.0],[22,20,1.0],[22,28,29.0],[22,35,12489.0],[22,36,1490.0],[22,42,1.0],[22,44,73.0],[22,46,1.0],[22,53,1.0],[22,57,29.0],[22,61,1.0],[22,63,3.0],[22,64,1.0],[22,65,1.0],[22,70,1.0],[22,73,7.0],[22,75,1.0],[22,79,1.0],[22,83,2.0],[22,88,52.0],[22,89,201.0],[22,94,8.0],[22,97,49.0],[22,103,637.0],[22,106,1.0],[22,109,2183.0],[22,111,114.0],[22,114,1.0],[22,116,1.0],[22,117,205.0],[22,118,142.0],[22,125,2.0],[22,127,7.0],[22,132,1.0],[22,136,1.0],[22,137,5.0],[22,138,159.0],[22,139,926.0],[22,141,3362.0],[22,142,1.0],[22,148,6.0],[22,149,1.0],[22,151,1.0],[22,158,1.0],[22,167,1.0],[22,185,179.0],[22,192,1.0],[22,193,4.0],[22,201,1.0],[22,209,1.0],[22,212,3.0],[22,213,1.0],[22,226,1.0],[22,229,1.0],[22,232,56.0],[22,246,4.0],[22,248,36.0],[22,257,1.0],[22,259,1.0],[22,266,1.0],[22,283,2.0],[22,284,1.0],[22,294,10.0],[22,296,1.0],[22,300,1.0],[22,309,1.0],[22,324,2.0],[22,326,1.0],[23,19,17.0],[23,21,1.0],[23,33,1.0],[23,40,1.0],[23,42,1.0],[23,43,1.0],[23,51,1.0],[23,52,1.0],[23,57,174.0],[23,61,1.0],[23,73,2.0],[23,76,1.0],[23,77,1.0],[23,82,1.0],[23,84,1.0],[23,91,1.0],[23,100,847.0],[23,102,61.0],[23,104,1.0],[23,112,1.0],[23,114,1693.0],[23,119,1.0],[23,120,1.0],[23,121,1.0],[23,124,36.0],[23,129,1.0],[23,130,1.0],[23,132,1.0],[23,133,134.0],[23,135,1.0],[23,137,33.0],[23,141,2544.0],[23,146,1.0],[23,151,1.0],[23,162,1.0],[23,173,1.0],[23,183,1.0],[23,187,1.0],[23,211,1.0],[23,222,1.0],[23,227,1.0],[23,232,167.0],[23,235,1.0],[23,238,317.0],[23,242,173.0],[23,244,1.0],[23,248,95.0],[23,250,246.0],[23,252,2.0],[23,264,1737.0],[23,283,1.0],[23,289,54.0],[23,312,1.0],[23,317,1.0],[24,1,218.0],[24,2,32.0],[24,4,116.0],[24,5,352.0],[24,6,85.0],[24,7,15.0],[24,8,1.0],[24,9,1434.0],[24,10,485.0],[24,11,45.0],[24,12,71.0],[24,13,143.0],[24,14,54.0],[24,15,1.0],[24,16,412.0],[24,17,1428.0],[24,18,167.0],[24,19,145.0],[24,20,320.0],[24,21,335.0],[24,22,319.0],[24,23,1697.0],[24,24,378.0],[24,25,131.0],[24,26,388.0],[24,27,598.0],[24,28,41.0],[24,29,80.0],[24,30,88.0],[24,32,34.0],[24,33,33.0],[24,34,2.0],[24,35,292.0],[24,36,5.0],[24,37,5.0],[24,38,537.0],[24,39,5.0],[24,40,73.0],[24,41,7.0],[24,42,592.0],[24,43,282.0],[24,44,5.0],[24,46,326.0],[24,47,302.0],[24,48,285.0],[24,49,588.0],[24,50,105.0],[24,52,1289.0],[24,53,157.0],[24,54,2.0],[24,55,414.0],[24,56,9.0],[24,57,1.0],[24,58,61.0],[24,59,398.0],[24,60,102.0],[24,61,15.0],[24,62,5.0],[24,64,163.0],[24,65,44.0],[24,66,1.0],[24,67,4.0],[24,69,38.0],[24,70,42.0],[24,71,164.0],[24,72,695.0],[24,73,18.0],[24,74,87.0],[24,75,115.0],[24,76,453.0],[24,77,825.0],[24,78,7.0],[24,79,44.0],[24,80,610.0],[24,81,408.0],[24,82,325.0],[24,83,1872.0],[24,84,475.0],[24,85,154.0],[24,86,392.0],[24,87,336.0],[24,88,747.0],[24,89,10.0],[24,90,24.0],[24,91,66.0],[24,92,2.0],[24,93,26.0],[24,94,14.0],[24,95,66.0],[24,96,51.0],[24,99,277.0],[24,100,8.0],[24,101,453.0],[24,102,28.0],[24,103,64.0],[24,104,2.0],[24,105,5.0],[24,106,41.0],[24,107,5.0],[24,108,122.0],[24,109,14.0],[24,110,29.0],[24,111,398.0],[24,112,9.0],[24,113,86.0],[24,114,3.0],[24,115,2.0],[24,116,2.0],[24,117,20.0],[24,118,80.0],[24,119,14.0],[24,120,42.0],[24,121,818.0],[24,122,118.0],[24,124,206.0],[24,126,8.0],[24,127,4.0],[24,128,21.0],[24,129,1.0],[24,130,1469.0],[24,131,4.0],[24,132,42.0],[24,133,32.0],[24,134,56.0],[24,135,9.0],[24,136,11.0],[24,137,9.0],[24,138,39.0],[24,139,418.0],[24,141,7.0],[24,142,539.0],[24,143,469.0],[24,144,3.0],[24,145,20.0],[24,146,1.0],[24,147,4.0],[24,148,1016.0],[24,149,59.0],[24,150,4.0],[24,151,20.0],[24,152,19.0],[24,153,261.0],[24,154,382.0],[24,155,4.0],[24,156,534.0],[24,158,756.0],[24,159,115.0],[24,160,210.0],[24,161,3685.0],[24,162,117.0],[24,163,8.0],[24,164,106.0],[24,165,26.0],[24,166,363.0],[24,167,243.0],[24,168,137.0],[24,169,28.0],[24,170,96.0],[24,171,537.0],[24,172,1.0],[24,173,473.0],[24,175,43.0],[24,176,204.0],[24,177,106.0],[24,178,25.0],[24,179,71.0],[24,180,7.0],[24,182,1.0],[24,183,45.0],[24,184,485.0],[24,185,1.0],[24,186,91.0],[24,187,42.0],[24,188,1.0],[24,189,1.0],[24,190,115.0],[24,192,31.0],[24,193,126.0],[24,194,260.0],[24,195,2462.0],[24,196,13.0],[24,197,5.0],[24,198,233.0],[24,199,322.0],[24,200,30.0],[24,201,468.0],[24,202,7.0],[24,203,201.0],[24,204,42.0],[24,205,10.0],[24,206,25.0],[24,207,116.0],[24,208,114.0],[24,209,14.0],[24,210,37.0],[24,211,135.0],[24,212,752.0],[24,213,834.0],[24,214,350.0],[24,215,2.0],[24,216,226.0],[24,217,16.0],[24,218,811.0],[24,219,14.0],[24,220,30.0],[24,221,78.0],[24,222,4.0],[24,223,20.0],[24,224,17.0],[24,225,189.0],[24,226,2.0],[24,227,54.0],[24,228,132.0],[24,229,26.0],[24,230,107.0],[24,231,84.0],[24,232,77.0],[24,233,119.0],[24,235,269.0],[24,237,28.0],[24,238,111.0],[24,239,174.0],[24,240,1670.0],[24,241,36.0],[24,242,12.0],[24,243,180.0],[24,244,606.0],[24,245,2.0],[24,246,83.0],[24,247,28.0],[24,248,55.0],[24,250,106.0],[24,251,809.0],[24,252,551.0],[24,253,276.0],[24,255,20.0],[24,256,3.0],[24,257,1334.0],[24,258,79.0],[24,259,636.0],[24,260,1.0],[24,261,14.0],[24,262,313.0],[24,263,24.0],[24,264,192.0],[24,265,18.0],[24,266,280.0],[24,267,82.0],[24,268,168.0],[24,269,74.0],[24,270,5.0],[24,271,645.0],[24,272,60.0],[24,273,92.0],[24,274,30.0],[24,275,3.0],[24,276,121.0],[24,277,15.0],[24,280,86.0],[24,281,286.0],[24,282,1.0],[24,283,2.0],[24,284,329.0],[24,285,1.0],[24,286,160.0],[24,287,213.0],[24,289,26.0],[24,290,8.0],[24,291,13.0],[24,292,254.0],[24,293,1070.0],[24,294,1.0],[24,295,358.0],[24,296,13.0],[24,297,15.0],[24,298,326.0],[24,299,135.0],[24,300,7.0],[24,301,1.0],[24,302,1147.0],[24,303,108.0],[24,304,20.0],[24,305,41.0],[24,306,46.0],[24,309,37.0],[24,310,5.0],[24,311,172.0],[24,312,27.0],[24,313,170.0],[24,316,2.0],[24,317,190.0],[24,318,6.0],[24,320,63.0],[24,321,18.0],[24,322,15.0],[24,323,87.0],[24,324,117.0],[24,325,1.0],[24,326,18.0],[24,327,372.0],[24,328,17.0],[24,329,240.0],[24,330,48.0],[24,331,165.0],[24,332,33.0],[24,333,729.0],[24,334,110.0],[25,0,1.0],[25,1,10.0],[25,2,75.0],[25,4,8.0],[25,5,47.0],[25,7,1.0],[25,8,12.0],[25,9,2.0],[25,11,1.0],[25,12,1.0],[25,13,1.0],[25,14,1.0],[25,15,5.0],[25,16,3.0],[25,17,32.0],[25,18,283.0],[25,19,4.0],[25,21,11.0],[25,22,43.0],[25,23,116.0],[25,24,65.0],[25,25,90.0],[25,27,54.0],[25,28,30.0],[25,29,103.0],[25,30,6.0],[25,33,2.0],[25,35,189.0],[25,36,21.0],[25,39,7.0],[25,40,3.0],[25,42,4.0],[25,43,1.0],[25,44,9.0],[25,46,46.0],[25,47,2.0],[25,48,1.0],[25,49,30.0],[25,51,21.0],[25,52,75.0],[25,54,5.0],[25,55,25.0],[25,58,517.0],[25,59,61.0],[25,62,2.0],[25,63,2.0],[25,64,26.0],[25,66,5.0],[25,69,21.0],[25,70,1.0],[25,72,22.0],[25,73,1.0],[25,74,1.0],[25,75,10.0],[25,76,3.0],[25,77,7.0],[25,78,6.0],[25,79,2.0],[25,80,58.0],[25,81,2.0],[25,83,258.0],[25,84,5.0],[25,85,25.0],[25,86,13.0],[25,87,22.0],[25,88,2.0],[25,89,2.0],[25,90,1.0],[25,94,10.0],[25,95,29.0],[25,96,6.0],[25,97,1.0],[25,98,1.0],[25,99,6.0],[25,100,3.0],[25,101,7.0],[25,102,6.0],[25,103,57.0],[25,104,4.0],[25,105,12.0],[25,106,11.0],[25,110,2.0],[25,111,16.0],[25,112,1.0],[25,113,1.0],[25,115,26.0],[25,116,4.0],[25,118,1.0],[25,119,28.0],[25,120,2.0],[25,121,13.0],[25,122,22.0],[25,124,8.0],[25,125,1.0],[25,127,3.0],[25,130,3.0],[25,133,3.0],[25,134,3.0],[25,135,1.0],[25,136,42.0],[25,138,8.0],[25,139,45.0],[25,141,4.0],[25,142,2.0],[25,145,4.0],[25,147,10.0],[25,148,16.0],[25,150,16.0],[25,151,7.0],[25,153,24.0],[25,155,1.0],[25,156,11.0],[25,158,1.0],[25,159,92.0],[25,160,14.0],[25,161,273.0],[25,162,201.0],[25,163,2.0],[25,165,2.0],[25,166,78.0],[25,167,5.0],[25,168,53.0],[25,169,8.0],[25,170,5.0],[25,171,25.0],[25,173,4.0],[25,175,9.0],[25,176,5.0],[25,177,9.0],[25,179,6.0],[25,181,13.0],[25,183,2.0],[25,184,16.0],[25,185,3.0],[25,186,28.0],[25,187,4.0],[25,189,1.0],[25,191,2.0],[25,192,6.0],[25,193,20.0],[25,194,1.0],[25,195,21.0],[25,196,2.0],[25,198,8.0],[25,199,2.0],[25,200,1.0],[25,201,5.0],[25,202,5.0],[25,203,31.0],[25,204,139.0],[25,205,13.0],[25,207,28.0],[25,208,2.0],[25,209,1.0],[25,211,4.0],[25,212,31.0],[25,213,12.0],[25,214,1.0],[25,215,2.0],[25,217,43.0],[25,218,6.0],[25,219,3.0],[25,220,1.0],[25,222,1.0],[25,225,2.0],[25,226,10.0],[25,227,2.0],[25,228,6.0],[25,229,62.0],[25,231,3.0],[25,233,8.0],[25,235,5.0],[25,237,1.0],[25,238,18.0],[25,239,2.0],[25,244,16.0],[25,246,1.0],[25,249,3.0],[25,250,30.0],[25,253,4.0],[25,254,1.0],[25,255,20.0],[25,258,42.0],[25,260,5.0],[25,261,2.0],[25,262,219.0],[25,264,50.0],[25,266,45.0],[25,267,5.0],[25,268,2.0],[25,271,28.0],[25,273,4.0],[25,274,1.0],[25,276,107.0],[25,277,1.0],[25,278,2.0],[25,280,4.0],[25,284,1.0],[25,285,4.0],[25,286,3.0],[25,287,40.0],[25,291,40.0],[25,292,2.0],[25,293,18.0],[25,294,63.0],[25,295,12.0],[25,298,12.0],[25,299,3.0],[25,300,2.0],[25,301,7.0],[25,302,5.0],[25,303,8.0],[25,305,80.0],[25,306,15.0],[25,308,25.0],[25,309,1.0],[25,310,6.0],[25,313,2.0],[25,314,2.0],[25,317,18.0],[25,318,181.0],[25,319,2.0],[25,321,18.0],[25,322,5.0],[25,327,2.0],[25,328,2.0],[25,329,1.0],[25,330,2.0],[25,331,15.0],[25,332,6.0],[25,333,7.0],[25,334,9.0],[26,0,5.0],[26,1,1.0],[26,2,21.0],[26,3,1.0],[26,4,2.0],[26,5,1.0],[26,6,5.0],[26,8,7.0],[26,9,8.0],[26,10,4.0],[26,11,1.0],[26,12,9.0],[26,13,25.0],[26,14,13.0],[26,16,2.0],[26,17,6.0],[26,18,4.0],[26,19,2.0],[26,20,9.0],[26,21,26.0],[26,25,6.0],[26,26,1.0],[26,27,1.0],[26,28,23.0],[26,29,9.0],[26,30,16.0],[26,32,6.0],[26,33,5.0],[26,35,1.0],[26,36,1.0],[26,37,3.0],[26,38,31.0],[26,40,5.0],[26,41,15.0],[26,42,1.0],[26,43,14.0],[26,44,9.0],[26,45,6.0],[26,46,2.0],[26,47,14.0],[26,48,4.0],[26,49,3.0],[26,50,5.0],[26,51,3.0],[26,52,7.0],[26,53,7.0],[26,54,10.0],[26,57,6.0],[26,58,2.0],[26,59,1.0],[26,60,18.0],[26,61,3.0],[26,62,13.0],[26,63,1.0],[26,64,3.0],[26,65,6.0],[26,66,1.0],[26,67,5.0],[26,68,3.0],[26,69,9.0],[26,70,1.0],[26,71,2.0],[26,72,3.0],[26,73,5.0],[26,75,7.0],[26,76,2.0],[26,77,3.0],[26,79,2.0],[26,80,1.0],[26,81,3.0],[26,82,1.0],[26,83,1.0],[26,84,1.0],[26,86,2.0],[26,87,2.0],[26,88,1.0],[26,89,3.0],[26,90,10.0],[26,91,9.0],[26,92,9.0],[26,93,3.0],[26,94,1.0],[26,95,2.0],[26,97,1.0],[26,98,1.0],[26,102,1.0],[26,103,1.0],[26,105,1.0],[26,106,6.0],[26,109,4.0],[26,110,1.0],[26,112,1.0],[26,114,2.0],[26,115,4.0],[26,117,4.0],[26,118,1.0],[26,120,5.0],[26,121,2.0],[26,128,1.0],[26,133,1.0],[26,135,2.0],[26,136,1.0],[26,137,1.0],[26,138,1.0],[26,141,1.0],[26,142,2.0],[26,143,1.0],[26,144,1.0],[26,145,3.0],[26,149,1.0],[26,150,15.0],[26,154,8.0],[26,156,1.0],[26,159,2.0],[26,161,1.0],[26,162,3.0],[26,163,5.0],[26,164,1.0],[26,165,1.0],[26,167,1.0],[26,169,1.0],[26,170,1.0],[26,173,2.0],[26,176,3.0],[26,180,2.0],[26,183,1.0],[26,184,2.0],[26,187,2.0],[26,188,13.0],[26,189,4.0],[26,190,2.0],[26,195,10.0],[26,199,2.0],[26,205,1.0],[26,206,2.0],[26,208,1.0],[26,209,1.0],[26,210,1.0],[26,211,6.0],[26,212,1.0],[26,213,4.0],[26,214,8.0],[26,215,1.0],[26,216,10.0],[26,218,1.0],[26,220,3.0],[26,221,3.0],[26,222,1.0],[26,223,1.0],[26,224,2.0],[26,226,1.0],[26,227,2.0],[26,228,1.0],[26,230,1.0],[26,231,1.0],[26,232,2.0],[26,235,2.0],[26,236,1.0],[26,237,2.0],[26,238,1.0],[26,240,1.0],[26,241,1.0],[26,243,2.0],[26,248,5.0],[26,250,1.0],[26,255,1.0],[26,262,3.0],[26,264,2.0],[26,265,2.0],[26,267,1.0],[26,268,4.0],[26,273,1.0],[26,274,1.0],[26,276,2.0],[26,277,1.0],[26,279,1.0],[26,281,1.0],[26,295,2.0],[26,296,1.0],[26,297,1.0],[26,304,1.0],[26,305,1.0],[26,308,3.0],[26,310,4.0],[26,312,1.0],[26,317,1.0],[26,323,1.0],[26,335,2.0],[27,0,2156.0],[27,2,2.0],[27,3,259.0],[27,6,98.0],[27,7,90.0],[27,8,2.0],[27,9,1.0],[27,10,6.0],[27,12,2.0],[27,13,10.0],[27,15,293.0],[27,16,2.0],[27,17,2.0],[27,18,3.0],[27,20,3.0],[27,21,2.0],[27,22,2.0],[27,23,9.0],[27,24,1.0],[27,26,1.0],[27,27,1.0],[27,29,1.0],[27,30,1.0],[27,33,3.0],[27,36,286.0],[27,38,1.0],[27,39,3.0],[27,40,458.0],[27,41,3.0],[27,43,3.0],[27,44,328.0],[27,45,108.0],[27,46,1.0],[27,50,571.0],[27,51,1.0],[27,52,1.0],[27,54,1.0],[27,57,16.0],[27,58,443.0],[27,60,1.0],[27,64,123.0],[27,65,2.0],[27,66,2.0],[27,67,1.0],[27,69,3.0],[27,72,782.0],[27,73,46.0],[27,75,1.0],[27,76,1.0],[27,77,1.0],[27,78,1.0],[27,79,357.0],[27,80,4.0],[27,81,1.0],[27,82,820.0],[27,83,1.0],[27,84,1.0],[27,85,47.0],[27,86,2.0],[27,87,1.0],[27,88,41.0],[27,90,2.0],[27,91,3.0],[27,94,331.0],[27,96,236.0],[27,97,48.0],[27,99,1.0],[27,100,1.0],[27,102,24.0],[27,103,13.0],[27,104,1.0],[27,105,1.0],[27,106,1.0],[27,107,136.0],[27,108,645.0],[27,109,178.0],[27,110,463.0],[27,111,87.0],[27,113,155.0],[27,115,253.0],[27,116,867.0],[27,117,409.0],[27,118,1630.0],[27,119,1.0],[27,122,215.0],[27,123,74.0],[27,125,39.0],[27,126,753.0],[27,127,1360.0],[27,128,452.0],[27,130,1.0],[27,131,2.0],[27,132,1.0],[27,133,123.0],[27,134,164.0],[27,135,2.0],[27,136,3.0],[27,137,2.0],[27,138,259.0],[27,139,6.0],[27,140,93.0],[27,141,522.0],[27,146,4004.0],[27,148,2.0],[27,149,2.0],[27,150,1.0],[27,154,1.0],[27,156,7355.0],[27,158,14.0],[27,159,1663.0],[27,161,1.0],[27,163,5.0],[27,165,39.0],[27,167,1.0],[27,168,165.0],[27,170,39.0],[27,175,2.0],[27,176,1.0],[27,177,1.0],[27,180,226.0],[27,182,780.0],[27,183,1.0],[27,185,1.0],[27,187,1.0],[27,189,2.0],[27,191,272.0],[27,192,628.0],[27,193,3.0],[27,195,303.0],[27,196,4047.0],[27,198,1.0],[27,199,18.0],[27,204,38.0],[27,205,747.0],[27,211,2.0],[27,218,1.0],[27,221,4.0],[27,222,3851.0],[27,223,1.0],[27,225,1.0],[27,226,1.0],[27,231,225.0],[27,232,164.0],[27,235,1.0],[27,237,1.0],[27,238,116.0],[27,240,1.0],[27,242,194.0],[27,245,638.0],[27,246,2.0],[27,248,73.0],[27,249,1.0],[27,251,2.0],[27,258,2.0],[27,271,1.0],[27,272,1.0],[27,274,2.0],[27,275,1.0],[27,277,35.0],[27,278,31.0],[27,280,57.0],[27,281,1.0],[27,282,70.0],[27,283,3.0],[27,288,78.0],[27,298,5.0],[27,301,254.0],[27,303,1.0],[27,306,1.0],[27,311,1.0],[27,312,1.0],[27,313,1.0],[27,318,4.0],[27,319,1.0],[27,328,2.0],[27,332,1.0],[28,0,1824.0],[28,1,1.0],[28,3,245.0],[28,6,108.0],[28,7,1.0],[28,9,231.0],[28,11,1.0],[28,13,1.0],[28,15,1.0],[28,18,807.0],[28,19,10.0],[28,20,1.0],[28,22,2.0],[28,23,100.0],[28,24,928.0],[28,25,1.0],[28,26,1.0],[28,27,2.0],[28,28,127.0],[28,29,1.0],[28,30,1.0],[28,31,194.0],[28,32,55.0],[28,33,215.0],[28,34,4335.0],[28,35,6001.0],[28,37,2.0],[28,39,1.0],[28,40,1.0],[28,41,1.0],[28,43,1.0],[28,46,2.0],[28,47,2017.0],[28,57,1.0],[28,58,1.0],[28,59,1.0],[28,61,41.0],[28,62,1.0],[28,63,4327.0],[28,64,1.0],[28,65,944.0],[28,67,1300.0],[28,69,2.0],[28,70,1550.0],[28,78,1.0],[28,80,1.0],[28,81,190.0],[28,82,4680.0],[28,84,1.0],[28,85,1.0],[28,87,1.0],[28,88,21.0],[28,89,213.0],[28,92,1883.0],[28,93,1.0],[28,94,17.0],[28,98,2.0],[28,100,295.0],[28,102,442.0],[28,103,554.0],[28,104,1.0],[28,105,1.0],[28,107,2290.0],[28,109,831.0],[28,110,114.0],[28,111,2808.0],[28,113,280.0],[28,116,1.0],[28,117,1254.0],[28,118,3.0],[28,119,203.0],[28,122,60.0],[28,123,1.0],[28,129,1.0],[28,132,8.0],[28,133,9.0],[28,134,59.0],[28,137,1.0],[28,138,1673.0],[28,140,1.0],[28,142,62.0],[28,144,8.0],[28,146,2.0],[28,147,58.0],[28,149,2.0],[28,151,2.0],[28,152,1.0],[28,157,576.0],[28,158,25.0],[28,160,217.0],[28,162,678.0],[28,163,30.0],[28,164,2969.0],[28,167,3.0],[28,169,190.0],[28,170,9.0],[28,172,2.0],[28,173,17.0],[28,176,2.0],[28,178,19.0],[28,182,46.0],[28,184,947.0],[28,187,1.0],[28,189,9.0],[28,190,911.0],[28,192,63.0],[28,193,47.0],[28,195,1.0],[28,196,185.0],[28,198,1.0],[28,203,21.0],[28,204,144.0],[28,205,1.0],[28,209,65.0],[28,212,1.0],[28,213,1.0],[28,214,957.0],[28,216,1.0],[28,217,10.0],[28,220,881.0],[28,221,952.0],[28,222,1.0],[28,223,1.0],[28,227,2.0],[28,229,1.0],[28,232,1.0],[28,234,6.0],[28,235,45.0],[28,237,40.0],[28,240,1.0],[28,241,1.0],[28,242,2.0],[28,245,21.0],[28,246,882.0],[28,248,1.0],[28,250,28.0],[28,251,1.0],[28,253,1.0],[28,254,2032.0],[28,256,1.0],[28,257,4.0],[28,258,1.0],[28,259,1.0],[28,260,1.0],[28,262,1.0],[28,264,5.0],[28,269,332.0],[28,271,22.0],[28,274,1.0],[28,275,22.0],[28,277,2547.0],[28,280,1.0],[28,281,61.0],[28,283,1.0],[28,287,233.0],[28,289,11.0],[28,290,126.0],[28,291,4.0],[28,292,1.0],[28,294,20.0],[28,295,1.0],[28,296,490.0],[28,297,55.0],[28,299,1.0],[28,303,1.0],[28,307,8.0],[28,311,28.0],[28,312,1261.0],[28,316,8.0],[28,319,2.0],[28,320,2.0],[28,322,1.0],[28,323,3.0],[28,325,105.0],[28,326,395.0],[28,327,2.0],[28,331,97.0],[29,3,33.0],[29,40,172.0],[29,41,1.0],[29,50,3.0],[29,58,1.0],[29,64,252.0],[29,94,16.0],[29,115,10.0],[29,122,3.0],[29,123,8.0],[29,127,58.0],[29,140,107.0],[29,147,1.0],[29,155,1.0],[29,161,1.0],[29,242,1.0],[29,245,839.0],[30,1,1.0],[30,2,5.0],[30,3,2.0],[30,4,1.0],[30,5,11.0],[30,6,9.0],[30,8,9.0],[30,9,8.0],[30,10,1.0],[30,11,2.0],[30,12,23.0],[30,13,22.0],[30,14,21.0],[30,18,1.0],[30,20,17.0],[30,21,8.0],[30,24,3.0],[30,25,10.0],[30,26,1.0],[30,28,4.0],[30,29,11.0],[30,30,22.0],[30,31,1.0],[30,32,11.0],[30,33,4.0],[30,34,2.0],[30,35,24.0],[30,38,26.0],[30,39,2.0],[30,40,6.0],[30,41,22.0],[30,42,4.0],[30,43,16.0],[30,44,5.0],[30,45,4.0],[30,46,6.0],[30,47,15.0],[30,48,6.0],[30,49,2.0],[30,50,2.0],[30,52,5.0],[30,54,5.0],[30,55,1.0],[30,57,7.0],[30,58,5.0],[30,59,8.0],[30,60,20.0],[30,61,21.0],[30,62,24.0],[30,65,3.0],[30,66,2.0],[30,67,10.0],[30,68,8.0],[30,69,24.0],[30,70,2.0],[30,71,6.0],[30,72,5.0],[30,73,3.0],[30,74,5.0],[30,75,23.0],[30,76,7.0],[30,77,2.0],[30,78,5.0],[30,79,4.0],[30,80,5.0],[30,81,12.0],[30,82,2.0],[30,84,2.0],[30,85,1.0],[30,86,1.0],[30,87,2.0],[30,88,2.0],[30,89,7.0],[30,90,34.0],[30,91,2.0],[30,92,4.0],[30,93,3.0],[30,95,1.0],[30,96,3.0],[30,97,4.0],[30,98,1.0],[30,99,4.0],[30,100,1.0],[30,101,1.0],[30,102,19.0],[30,103,2.0],[30,105,4.0],[30,106,10.0],[30,108,1.0],[30,109,2.0],[30,112,4.0],[30,114,1.0],[30,115,9.0],[30,118,4.0],[30,120,4.0],[30,123,10.0],[30,124,1.0],[30,127,1.0],[30,133,3.0],[30,135,2.0],[30,137,1.0],[30,139,6.0],[30,141,3.0],[30,145,7.0],[30,147,1.0],[30,150,2.0],[30,154,15.0],[30,155,2.0],[30,157,1.0],[30,163,2.0],[30,165,2.0],[30,169,2.0],[30,172,1.0],[30,173,12.0],[30,176,5.0],[30,178,3.0],[30,180,9.0],[30,181,1.0],[30,183,2.0],[30,184,6.0],[30,186,1.0],[30,187,14.0],[30,188,11.0],[30,189,4.0],[30,190,1.0],[30,191,1.0],[30,192,3.0],[30,195,2.0],[30,196,1.0],[30,197,25.0],[30,200,1.0],[30,202,7.0],[30,206,5.0],[30,209,1.0],[30,210,8.0],[30,212,1.0],[30,214,20.0],[30,215,1.0],[30,216,1.0],[30,218,8.0],[30,220,4.0],[30,221,9.0],[30,223,1.0],[30,224,3.0],[30,225,1.0],[30,226,2.0],[30,227,12.0],[30,228,8.0],[30,229,7.0],[30,230,11.0],[30,231,13.0],[30,232,8.0],[30,233,3.0],[30,234,4.0],[30,235,14.0],[30,238,1.0],[30,241,2.0],[30,242,11.0],[30,243,1.0],[30,245,1.0],[30,246,1.0],[30,247,1.0],[30,248,5.0],[30,249,2.0],[30,253,1.0],[30,254,1.0],[30,257,2.0],[30,262,4.0],[30,263,1.0],[30,264,3.0],[30,265,3.0],[30,268,8.0],[30,270,26.0],[30,273,10.0],[30,275,1.0],[30,276,2.0],[30,277,2.0],[30,278,2.0],[30,279,2.0],[30,280,7.0],[30,286,3.0],[30,287,1.0],[30,288,1.0],[30,290,1.0],[30,294,10.0],[30,296,10.0],[30,297,2.0],[30,298,3.0],[30,303,5.0],[30,306,1.0],[30,307,1.0],[30,308,4.0],[30,309,3.0],[30,310,12.0],[30,311,1.0],[30,312,1.0],[30,313,1.0],[30,315,1.0],[30,317,5.0],[30,321,2.0],[30,323,2.0],[30,325,1.0],[30,328,1.0],[30,329,2.0],[30,330,1.0],[30,331,1.0],[30,335,3.0],[31,0,2.0],[31,27,18.0],[31,31,78.0],[31,32,239.0],[31,33,513.0],[31,34,2525.0],[31,39,198.0],[31,57,77.0],[31,58,1.0],[31,61,107.0],[31,73,66.0],[31,79,258.0],[31,96,242.0],[31,99,1.0],[31,102,3.0],[31,129,1.0],[31,136,1.0],[31,140,1.0],[31,155,1.0],[31,161,1.0],[31,301,1.0],[32,0,4.0],[32,1,18.0],[32,2,27.0],[32,3,42.0],[32,4,9.0],[32,5,37.0],[32,6,43.0],[32,7,5.0],[32,8,16.0],[32,9,10.0],[32,10,24.0],[32,11,14.0],[32,12,46.0],[32,13,53.0],[32,14,55.0],[32,16,2.0],[32,17,21.0],[32,18,21.0],[32,20,27.0],[32,21,19.0],[32,23,1.0],[32,24,6.0],[32,25,58.0],[32,26,8.0],[32,28,3.0],[32,29,24.0],[32,30,73.0],[32,31,13.0],[32,32,68.0],[32,33,22.0],[32,34,1.0],[32,35,74.0],[32,36,14.0],[32,37,32.0],[32,38,14.0],[32,39,19.0],[32,40,69.0],[32,41,21.0],[32,42,17.0],[32,43,26.0],[32,44,7.0],[32,45,16.0],[32,46,45.0],[32,47,53.0],[32,48,33.0],[32,49,3.0],[32,50,2.0],[32,51,23.0],[32,52,48.0],[32,53,1.0],[32,54,86.0],[32,57,9.0],[32,58,23.0],[32,59,21.0],[32,60,18.0],[32,61,34.0],[32,62,102.0],[32,63,1.0],[32,65,45.0],[32,66,58.0],[32,67,63.0],[32,68,27.0],[32,69,80.0],[32,70,36.0],[32,71,2.0],[32,72,34.0],[32,73,22.0],[32,74,9.0],[32,75,44.0],[32,76,47.0],[32,77,11.0],[32,78,30.0],[32,79,14.0],[32,80,12.0],[32,81,43.0],[32,82,17.0],[32,83,4.0],[32,84,26.0],[32,85,8.0],[32,86,15.0],[32,87,3.0],[32,89,59.0],[32,90,66.0],[32,91,14.0],[32,92,13.0],[32,93,56.0],[32,94,11.0],[32,96,16.0],[32,97,1.0],[32,98,20.0],[32,100,1.0],[32,102,25.0],[32,103,8.0],[32,104,1.0],[32,105,28.0],[32,106,42.0],[32,107,3.0],[32,108,3.0],[32,109,11.0],[32,110,10.0],[32,111,2.0],[32,112,27.0],[32,113,13.0],[32,114,9.0],[32,115,39.0],[32,116,3.0],[32,117,17.0],[32,118,29.0],[32,120,35.0],[32,121,2.0],[32,123,29.0],[32,125,2.0],[32,126,8.0],[32,127,3.0],[32,128,2.0],[32,131,4.0],[32,132,2.0],[32,133,30.0],[32,134,5.0],[32,135,14.0],[32,136,56.0],[32,137,8.0],[32,138,5.0],[32,139,19.0],[32,140,1.0],[32,141,11.0],[32,142,2.0],[32,143,2.0],[32,144,1.0],[32,145,69.0],[32,147,25.0],[32,149,7.0],[32,150,7.0],[32,152,5.0],[32,153,5.0],[32,154,30.0],[32,155,3.0],[32,156,3.0],[32,157,3.0],[32,159,9.0],[32,160,3.0],[32,161,3.0],[32,162,2.0],[32,163,11.0],[32,164,11.0],[32,165,1.0],[32,166,7.0],[32,168,5.0],[32,169,18.0],[32,170,7.0],[32,172,6.0],[32,173,53.0],[32,174,4.0],[32,175,8.0],[32,176,55.0],[32,178,9.0],[32,180,61.0],[32,181,2.0],[32,182,3.0],[32,183,71.0],[32,184,1.0],[32,185,21.0],[32,186,1.0],[32,187,73.0],[32,188,11.0],[32,189,42.0],[32,190,6.0],[32,191,7.0],[32,192,7.0],[32,194,7.0],[32,195,5.0],[32,197,53.0],[32,199,3.0],[32,200,3.0],[32,202,6.0],[32,204,6.0],[32,206,41.0],[32,209,13.0],[32,210,11.0],[32,211,5.0],[32,212,4.0],[32,213,25.0],[32,214,6.0],[32,215,11.0],[32,216,4.0],[32,219,2.0],[32,220,8.0],[32,221,71.0],[32,223,11.0],[32,224,1.0],[32,227,85.0],[32,228,29.0],[32,229,27.0],[32,230,8.0],[32,231,24.0],[32,232,90.0],[32,233,9.0],[32,234,24.0],[32,235,30.0],[32,236,1.0],[32,237,3.0],[32,238,8.0],[32,239,1.0],[32,242,23.0],[32,243,8.0],[32,245,8.0],[32,246,14.0],[32,247,15.0],[32,248,35.0],[32,249,2.0],[32,250,14.0],[32,252,11.0],[32,253,3.0],[32,257,8.0],[32,261,2.0],[32,262,11.0],[32,263,18.0],[32,264,8.0],[32,265,8.0],[32,267,1.0],[32,268,34.0],[32,269,1.0],[32,270,6.0],[32,272,15.0],[32,273,30.0],[32,274,14.0],[32,277,6.0],[32,278,12.0],[32,280,7.0],[32,281,29.0],[32,283,17.0],[32,285,5.0],[32,288,3.0],[32,294,24.0],[32,296,3.0],[32,297,13.0],[32,298,5.0],[32,299,2.0],[32,300,1.0],[32,301,1.0],[32,303,41.0],[32,304,1.0],[32,306,13.0],[32,307,17.0],[32,308,3.0],[32,309,4.0],[32,310,33.0],[32,311,15.0],[32,312,6.0],[32,314,1.0],[32,315,17.0],[32,317,7.0],[32,318,4.0],[32,320,7.0],[32,321,24.0],[32,323,4.0],[32,325,6.0],[32,326,11.0],[32,328,3.0],[32,329,3.0],[32,330,10.0],[32,331,9.0],[32,335,6.0],[33,1,8.0],[33,7,20.0],[33,9,180.0],[33,14,13.0],[33,20,1.0],[33,24,684.0],[33,36,22.0],[33,38,2.0],[33,73,4.0],[33,79,52.0],[33,80,83.0],[33,96,2.0],[33,101,1.0],[33,102,3.0],[33,111,73.0],[33,114,81.0],[33,148,62.0],[33,159,11.0],[33,168,1.0],[33,182,99.0],[33,195,42.0],[33,228,3.0],[33,238,2.0],[33,242,16.0],[33,243,86.0],[33,278,106.0],[33,297,9.0],[33,299,1.0],[33,303,107.0],[33,312,4.0],[33,335,1.0],[34,1,5.0],[34,2,4.0],[34,3,9.0],[34,4,2.0],[34,5,2.0],[34,6,7.0],[34,7,5.0],[34,9,1.0],[34,10,5.0],[34,11,23.0],[34,13,3.0],[34,14,4.0],[34,15,9.0],[34,16,10.0],[34,17,9.0],[34,18,5.0],[34,19,8.0],[34,21,1.0],[34,22,3.0],[34,23,7.0],[34,24,5.0],[34,25,6.0],[34,26,21.0],[34,27,10.0],[34,29,4.0],[34,31,2.0],[34,32,4.0],[34,33,3.0],[34,35,13.0],[34,36,2.0],[34,37,17.0],[34,38,2.0],[34,39,6.0],[34,40,10.0],[34,42,11.0],[34,45,1.0],[34,46,13.0],[34,47,6.0],[34,48,7.0],[34,51,5.0],[34,52,18.0],[34,53,1.0],[34,54,1.0],[34,55,4.0],[34,56,2.0],[34,58,5.0],[34,59,5.0],[34,60,1.0],[34,61,6.0],[34,62,4.0],[34,63,1.0],[34,65,20.0],[34,66,9.0],[34,67,4.0],[34,68,1.0],[34,69,14.0],[34,70,1.0],[34,72,1.0],[34,73,1.0],[34,75,4.0],[34,76,13.0],[34,77,9.0],[34,78,12.0],[34,79,2.0],[34,80,10.0],[34,81,4.0],[34,83,6.0],[34,84,8.0],[34,85,1.0],[34,86,1.0],[34,87,8.0],[34,88,3.0],[34,89,1.0],[34,90,2.0],[34,91,1.0],[34,93,13.0],[34,94,15.0],[34,97,1.0],[34,98,13.0],[34,99,3.0],[34,100,2.0],[34,101,3.0],[34,102,2.0],[34,103,1.0],[34,104,4.0],[34,105,13.0],[34,106,3.0],[34,110,7.0],[34,111,8.0],[34,112,3.0],[34,113,9.0],[34,114,1.0],[34,115,2.0],[34,116,8.0],[34,117,1.0],[34,118,14.0],[34,120,7.0],[34,121,4.0],[34,122,7.0],[34,123,2.0],[34,124,26.0],[34,125,2.0],[34,126,12.0],[34,127,9.0],[34,128,3.0],[34,129,7.0],[34,130,6.0],[34,132,8.0],[34,133,9.0],[34,134,14.0],[34,135,3.0],[34,136,14.0],[34,137,7.0],[34,138,1.0],[34,143,15.0],[34,144,18.0],[34,145,2.0],[34,146,3.0],[34,147,33.0],[34,148,11.0],[34,149,4.0],[34,150,1.0],[34,152,13.0],[34,153,23.0],[34,154,6.0],[34,155,7.0],[34,156,1.0],[34,157,2.0],[34,158,20.0],[34,160,4.0],[34,161,10.0],[34,163,8.0],[34,164,2.0],[34,165,1.0],[34,166,17.0],[34,167,4.0],[34,168,1.0],[34,169,79.0],[34,170,15.0],[34,171,3.0],[34,172,5.0],[34,173,7.0],[34,175,7.0],[34,176,11.0],[34,177,7.0],[34,178,1.0],[34,179,9.0],[34,180,15.0],[34,182,17.0],[34,183,24.0],[34,185,6.0],[34,186,6.0],[34,187,9.0],[34,189,1.0],[34,190,14.0],[34,191,2.0],[34,192,10.0],[34,193,1.0],[34,194,23.0],[34,198,1.0],[34,199,3.0],[34,200,13.0],[34,201,1.0],[34,202,12.0],[34,203,8.0],[34,204,1.0],[34,205,5.0],[34,206,10.0],[34,209,4.0],[34,210,1.0],[34,212,4.0],[34,213,44.0],[34,214,2.0],[34,217,4.0],[34,218,16.0],[34,219,3.0],[34,221,6.0],[34,222,1.0],[34,223,19.0],[34,224,2.0],[34,225,20.0],[34,226,2.0],[34,227,35.0],[34,228,1.0],[34,229,4.0],[34,231,3.0],[34,232,15.0],[34,233,7.0],[34,234,1.0],[34,235,14.0],[34,237,1.0],[34,238,3.0],[34,239,4.0],[34,240,21.0],[34,242,4.0],[34,243,6.0],[34,244,4.0],[34,246,28.0],[34,247,17.0],[34,248,11.0],[34,249,1.0],[34,250,13.0],[34,251,31.0],[34,252,17.0],[34,255,1.0],[34,256,1.0],[34,257,14.0],[34,258,4.0],[34,259,15.0],[34,261,8.0],[34,262,9.0],[34,263,4.0],[34,264,4.0],[34,265,4.0],[34,267,3.0],[34,268,3.0],[34,269,18.0],[34,272,3.0],[34,273,17.0],[34,274,12.0],[34,278,6.0],[34,279,1.0],[34,280,1.0],[34,281,10.0],[34,282,10.0],[34,283,13.0],[34,284,13.0],[34,285,2.0],[34,286,17.0],[34,287,4.0],[34,288,8.0],[34,289,14.0],[34,291,1.0],[34,292,1.0],[34,293,1.0],[34,294,13.0],[34,297,7.0],[34,298,2.0],[34,299,11.0],[34,300,13.0],[34,301,2.0],[34,302,3.0],[34,303,4.0],[34,305,1.0],[34,306,10.0],[34,308,2.0],[34,309,3.0],[34,310,3.0],[34,311,38.0],[34,312,6.0],[34,313,7.0],[34,314,5.0],[34,315,9.0],[34,316,4.0],[34,317,3.0],[34,318,20.0],[34,319,2.0],[34,320,7.0],[34,321,8.0],[34,322,10.0],[34,323,21.0],[34,324,2.0],[34,326,2.0],[34,327,2.0],[34,328,1.0],[34,329,1.0],[34,330,8.0],[34,331,8.0],[34,334,6.0],[34,335,1.0],[35,0,56.0],[35,1,1766.0],[35,2,859.0],[35,3,745.0],[35,4,1769.0],[35,5,1138.0],[35,6,2323.0],[35,7,909.0],[35,8,533.0],[35,9,1749.0],[35,10,6486.0],[35,11,3445.0],[35,12,166.0],[35,13,1448.0],[35,14,474.0],[35,15,935.0],[35,16,7732.0],[35,17,9324.0],[35,18,2509.0],[35,19,6061.0],[35,20,14.0],[35,21,4232.0],[35,22,1604.0],[35,23,5324.0],[35,24,1843.0],[35,25,2197.0],[35,26,5328.0],[35,27,4229.0],[35,28,2139.0],[35,29,562.0],[35,30,227.0],[35,31,368.0],[35,32,349.0],[35,33,1743.0],[35,34,729.0],[35,35,3498.0],[35,36,490.0],[35,37,2429.0],[35,38,26.0],[35,39,1368.0],[35,40,2180.0],[35,41,812.0],[35,42,7161.0],[35,43,213.0],[35,44,1784.0],[35,45,226.0],[35,46,2830.0],[35,47,3541.0],[35,48,1825.0],[35,49,12.0],[35,50,1441.0],[35,51,213.0],[35,52,4670.0],[35,53,1106.0],[35,54,631.0],[35,55,3732.0],[35,56,4982.0],[35,57,30.0],[35,58,2030.0],[35,59,1250.0],[35,60,910.0],[35,61,1515.0],[35,62,488.0],[35,63,58.0],[35,64,537.0],[35,65,4577.0],[35,66,1047.0],[35,67,297.0],[35,68,2183.0],[35,69,1009.0],[35,70,137.0],[35,71,19.0],[35,72,335.0],[35,73,695.0],[35,74,426.0],[35,75,859.0],[35,76,4044.0],[35,77,9836.0],[35,78,3844.0],[35,79,295.0],[35,80,10954.0],[35,81,2368.0],[35,82,617.0],[35,83,4164.0],[35,84,1547.0],[35,85,11252.0],[35,86,825.0],[35,87,3637.0],[35,88,4605.0],[35,89,825.0],[35,90,475.0],[35,91,643.0],[35,92,172.0],[35,93,3684.0],[35,94,3378.0],[35,95,691.0],[35,96,98.0],[35,97,137.0],[35,98,1252.0],[35,99,393.0],[35,100,179.0],[35,101,947.0],[35,102,406.0],[35,103,327.0],[35,104,313.0],[35,105,1814.0],[35,106,3848.0],[35,107,1564.0],[35,108,3646.0],[35,109,99.0],[35,110,688.0],[35,111,3431.0],[35,112,580.0],[35,113,2015.0],[35,114,454.0],[35,115,665.0],[35,116,2811.0],[35,117,166.0],[35,118,1879.0],[35,119,442.0],[35,120,3929.0],[35,121,4001.0],[35,122,2114.0],[35,123,232.0],[35,124,9349.0],[35,125,707.0],[35,126,3738.0],[35,127,2333.0],[35,128,1092.0],[35,129,1576.0],[35,130,8747.0],[35,131,106.0],[35,132,6000.0],[35,133,2112.0],[35,134,1826.0],[35,135,1070.0],[35,136,990.0],[35,137,5603.0],[35,138,352.0],[35,139,327.0],[35,140,47.0],[35,141,240.0],[35,142,3418.0],[35,143,2833.0],[35,144,5718.0],[35,145,1255.0],[35,146,1002.0],[35,147,3592.0],[35,148,3750.0],[35,149,451.0],[35,150,107.0],[35,151,3998.0],[35,152,1381.0],[35,153,5519.0],[35,154,2895.0],[35,155,421.0],[35,156,708.0],[35,157,1588.0],[35,158,2568.0],[35,159,33.0],[35,160,1047.0],[35,161,5421.0],[35,162,7393.0],[35,163,3525.0],[35,164,1469.0],[35,165,511.0],[35,166,2677.0],[35,167,1244.0],[35,168,41.0],[35,169,13161.0],[35,170,2149.0],[35,171,319.0],[35,172,3504.0],[35,173,1000.0],[35,174,18.0],[35,175,1080.0],[35,176,2717.0],[35,177,1430.0],[35,178,220.0],[35,179,3019.0],[35,180,1953.0],[35,181,157.0],[35,182,2343.0],[35,183,3178.0],[35,184,7.0],[35,185,913.0],[35,186,3472.0],[35,187,1766.0],[35,188,6.0],[35,189,29.0],[35,190,7041.0],[35,191,315.0],[35,192,2293.0],[35,193,889.0],[35,194,2387.0],[35,195,1428.0],[35,196,2.0],[35,197,384.0],[35,198,1963.0],[35,199,4543.0],[35,200,2198.0],[35,201,4492.0],[35,202,1675.0],[35,203,1696.0],[35,204,959.0],[35,205,6159.0],[35,206,1206.0],[35,207,8088.0],[35,208,1915.0],[35,209,319.0],[35,210,678.0],[35,211,12.0],[35,212,3515.0],[35,213,11470.0],[35,214,1046.0],[35,215,228.0],[35,216,1086.0],[35,217,2272.0],[35,218,3551.0],[35,219,2531.0],[35,220,406.0],[35,221,1027.0],[35,222,605.0],[35,223,11639.0],[35,224,2818.0],[35,225,2797.0],[35,226,1344.0],[35,227,3843.0],[35,228,227.0],[35,229,975.0],[35,230,535.0],[35,231,599.0],[35,232,2680.0],[35,233,926.0],[35,234,105.0],[35,235,2475.0],[35,236,17.0],[35,237,8252.0],[35,238,1733.0],[35,239,1875.0],[35,240,14424.0],[35,241,370.0],[35,242,586.0],[35,243,7418.0],[35,244,4640.0],[35,245,375.0],[35,246,3046.0],[35,247,3730.0],[35,248,2075.0],[35,249,1611.0],[35,250,2103.0],[35,251,10572.0],[35,252,4627.0],[35,253,1424.0],[35,254,36.0],[35,255,80.0],[35,256,10556.0],[35,257,8378.0],[35,258,864.0],[35,259,3459.0],[35,260,844.0],[35,261,3230.0],[35,262,3843.0],[35,263,428.0],[35,264,1840.0],[35,265,2678.0],[35,266,2549.0],[35,267,3411.0],[35,268,1007.0],[35,269,2821.0],[35,270,1.0],[35,271,5730.0],[35,272,1304.0],[35,273,1883.0],[35,274,4461.0],[35,275,2615.0],[35,276,138.0],[35,277,41.0],[35,278,508.0],[35,279,3310.0],[35,280,565.0],[35,281,1077.0],[35,282,646.0],[35,283,752.0],[35,284,5871.0],[35,285,712.0],[35,286,2695.0],[35,287,545.0],[35,288,1088.0],[35,289,2856.0],[35,290,27.0],[35,291,2861.0],[35,292,196.0],[35,293,2224.0],[35,294,1512.0],[35,295,816.0],[35,296,10.0],[35,297,807.0],[35,298,655.0],[35,299,1825.0],[35,300,3432.0],[35,301,5272.0],[35,302,2085.0],[35,303,163.0],[35,304,5126.0],[35,305,1931.0],[35,306,1009.0],[35,307,121.0],[35,308,1011.0],[35,309,859.0],[35,310,300.0],[35,311,9018.0],[35,312,1458.0],[35,313,975.0],[35,314,2069.0],[35,315,834.0],[35,316,535.0],[35,317,311.0],[35,318,2498.0],[35,319,409.0],[35,320,3309.0],[35,321,817.0],[35,322,1564.0],[35,323,5278.0],[35,324,685.0],[35,325,1666.0],[35,326,602.0],[35,327,3804.0],[35,328,140.0],[35,329,1481.0],[35,330,2413.0],[35,331,1137.0],[35,332,1707.0],[35,333,1.0],[35,334,1275.0],[35,335,26.0],[36,36,35.0],[36,57,35.0],[36,64,41.0],[36,90,2.0],[36,102,26.0],[36,108,175.0],[36,111,22.0],[36,116,2.0],[36,141,223.0],[36,149,4.0],[37,1,4.0],[37,2,6.0],[37,4,1.0],[37,5,15.0],[37,8,1.0],[37,10,1.0],[37,12,1.0],[37,15,1.0],[37,16,3.0],[37,17,10.0],[37,18,22.0],[37,19,5.0],[37,20,9.0],[37,21,3.0],[37,22,2.0],[37,23,13.0],[37,24,6.0],[37,25,22.0],[37,26,7.0],[37,27,17.0],[37,30,1.0],[37,32,7.0],[37,35,13.0],[37,37,1.0],[37,38,2.0],[37,39,1.0],[37,42,1.0],[37,46,4.0],[37,47,3.0],[37,48,1.0],[37,49,3.0],[37,51,1.0],[37,52,16.0],[37,55,1.0],[37,58,4.0],[37,59,1.0],[37,61,1.0],[37,65,1.0],[37,69,16.0],[37,72,4.0],[37,74,3.0],[37,76,2.0],[37,80,3.0],[37,81,3.0],[37,82,18.0],[37,83,10.0],[37,84,9.0],[37,85,3.0],[37,86,3.0],[37,87,5.0],[37,90,4.0],[37,92,1.0],[37,94,11.0],[37,99,6.0],[37,100,2.0],[37,101,6.0],[37,102,1.0],[37,103,1.0],[37,105,4.0],[37,106,4.0],[37,110,1.0],[37,111,3.0],[37,113,2.0],[37,117,3.0],[37,118,7.0],[37,119,1.0],[37,120,8.0],[37,121,9.0],[37,122,2.0],[37,124,1.0],[37,126,1.0],[37,127,18.0],[37,130,3.0],[37,133,4.0],[37,134,11.0],[37,136,1.0],[37,138,5.0],[37,139,1.0],[37,142,1.0],[37,143,3.0],[37,145,16.0],[37,148,1.0],[37,149,3.0],[37,152,19.0],[37,153,3.0],[37,154,1.0],[37,157,1.0],[37,158,11.0],[37,159,4.0],[37,160,7.0],[37,161,12.0],[37,167,2.0],[37,168,5.0],[37,169,4.0],[37,170,17.0],[37,171,21.0],[37,175,1.0],[37,176,3.0],[37,178,1.0],[37,179,5.0],[37,180,3.0],[37,181,1.0],[37,182,3.0],[37,183,1.0],[37,184,4.0],[37,185,4.0],[37,186,1.0],[37,188,1.0],[37,193,12.0],[37,194,22.0],[37,195,1.0],[37,198,3.0],[37,200,6.0],[37,202,6.0],[37,204,7.0],[37,205,1.0],[37,209,7.0],[37,210,2.0],[37,213,1.0],[37,214,1.0],[37,217,5.0],[37,218,5.0],[37,221,8.0],[37,222,2.0],[37,225,1.0],[37,226,3.0],[37,227,1.0],[37,228,1.0],[37,229,6.0],[37,231,8.0],[37,235,2.0],[37,236,1.0],[37,239,1.0],[37,240,1.0],[37,242,2.0],[37,244,5.0],[37,245,1.0],[37,246,10.0],[37,247,1.0],[37,250,6.0],[37,251,8.0],[37,258,2.0],[37,259,10.0],[37,262,1.0],[37,263,8.0],[37,264,4.0],[37,267,1.0],[37,268,33.0],[37,270,1.0],[37,272,8.0],[37,274,1.0],[37,280,1.0],[37,281,23.0],[37,282,9.0],[37,284,4.0],[37,285,1.0],[37,286,2.0],[37,287,1.0],[37,292,1.0],[37,294,1.0],[37,298,1.0],[37,299,1.0],[37,302,2.0],[37,303,5.0],[37,306,8.0],[37,310,1.0],[37,311,3.0],[37,313,1.0],[37,320,1.0],[37,321,3.0],[37,322,1.0],[37,323,1.0],[37,326,3.0],[37,327,1.0],[37,331,6.0],[37,333,7.0],[37,334,7.0],[38,0,2.0],[38,1,4.0],[38,2,7.0],[38,4,1.0],[38,7,3.0],[38,9,3.0],[38,10,3.0],[38,13,3.0],[38,14,19.0],[38,17,30.0],[38,18,4.0],[38,19,2.0],[38,21,2.0],[38,24,2.0],[38,27,3.0],[38,28,7.0],[38,29,1.0],[38,33,2.0],[38,34,1.0],[38,35,6.0],[38,36,1.0],[38,38,2.0],[38,39,1.0],[38,40,2.0],[38,42,1.0],[38,43,1.0],[38,44,2.0],[38,47,1.0],[38,51,6.0],[38,53,1.0],[38,54,10.0],[38,57,11.0],[38,64,2.0],[38,65,6.0],[38,66,1.0],[38,70,1.0],[38,72,4.0],[38,74,2.0],[38,77,8.0],[38,78,15.0],[38,83,12.0],[38,84,39.0],[38,86,9.0],[38,88,4.0],[38,90,3.0],[38,93,1.0],[38,98,5.0],[38,99,1.0],[38,104,4.0],[38,107,1.0],[38,112,2.0],[38,114,1.0],[38,117,1.0],[38,120,12.0],[38,123,3.0],[38,127,11.0],[38,128,5.0],[38,129,39.0],[38,131,4.0],[38,132,1.0],[38,133,1.0],[38,134,20.0],[38,135,1.0],[38,136,3.0],[38,141,3.0],[38,142,1.0],[38,143,8.0],[38,144,1.0],[38,145,4.0],[38,146,15.0],[38,147,2.0],[38,148,1.0],[38,150,1.0],[38,151,5.0],[38,153,7.0],[38,154,2.0],[38,156,6.0],[38,157,8.0],[38,159,7.0],[38,162,7.0],[38,167,8.0],[38,168,1.0],[38,169,10.0],[38,170,1.0],[38,171,3.0],[38,175,16.0],[38,176,1.0],[38,181,2.0],[38,183,1.0],[38,185,7.0],[38,187,4.0],[38,189,3.0],[38,191,1.0],[38,192,27.0],[38,194,1.0],[38,195,6.0],[38,197,2.0],[38,198,4.0],[38,200,3.0],[38,201,1.0],[38,202,1.0],[38,204,1.0],[38,205,1.0],[38,206,3.0],[38,209,2.0],[38,213,1.0],[38,215,1.0],[38,217,2.0],[38,218,2.0],[38,219,1.0],[38,220,2.0],[38,221,3.0],[38,222,11.0],[38,223,1.0],[38,228,3.0],[38,229,1.0],[38,231,2.0],[38,236,1.0],[38,240,2.0],[38,246,6.0],[38,247,3.0],[38,250,3.0],[38,251,1.0],[38,252,9.0],[38,253,1.0],[38,255,5.0],[38,256,1.0],[38,260,9.0],[38,261,1.0],[38,262,3.0],[38,263,1.0],[38,264,1.0],[38,267,6.0],[38,268,8.0],[38,269,14.0],[38,274,7.0],[38,275,1.0],[38,276,1.0],[38,278,13.0],[38,281,5.0],[38,283,1.0],[38,289,2.0],[38,291,13.0],[38,293,5.0],[38,295,8.0],[38,298,1.0],[38,299,1.0],[38,300,2.0],[38,308,2.0],[38,317,2.0],[38,318,9.0],[38,320,4.0],[38,321,1.0],[38,325,7.0],[38,327,4.0],[38,329,5.0],[38,332,1.0],[38,334,1.0],[39,1,8.0],[39,2,14.0],[39,5,7.0],[39,9,19.0],[39,11,2.0],[39,14,1.0],[39,17,129.0],[39,18,74.0],[39,20,1.0],[39,22,4.0],[39,23,19.0],[39,24,18.0],[39,25,128.0],[39,27,30.0],[39,28,50.0],[39,29,6.0],[39,32,1.0],[39,33,4.0],[39,34,1.0],[39,38,3.0],[39,40,16.0],[39,44,5.0],[39,47,8.0],[39,48,4.0],[39,49,1.0],[39,51,30.0],[39,52,28.0],[39,54,2.0],[39,55,2.0],[39,56,2.0],[39,57,1.0],[39,58,75.0],[39,59,2.0],[39,61,1.0],[39,62,5.0],[39,63,8.0],[39,65,6.0],[39,72,21.0],[39,74,3.0],[39,76,4.0],[39,77,9.0],[39,78,5.0],[39,79,1.0],[39,81,1.0],[39,82,2.0],[39,83,53.0],[39,84,18.0],[39,85,1.0],[39,86,6.0],[39,87,21.0],[39,90,1.0],[39,91,1.0],[39,93,1.0],[39,94,5.0],[39,95,3.0],[39,96,1.0],[39,97,1.0],[39,99,3.0],[39,101,28.0],[39,102,1.0],[39,103,9.0],[39,104,2.0],[39,108,4.0],[39,110,1.0],[39,111,4.0],[39,114,4.0],[39,115,2.0],[39,116,2.0],[39,119,1.0],[39,121,15.0],[39,122,1.0],[39,123,1.0],[39,127,5.0],[39,129,2.0],[39,130,1.0],[39,133,8.0],[39,134,24.0],[39,136,16.0],[39,142,2.0],[39,147,3.0],[39,149,1.0],[39,150,18.0],[39,151,1.0],[39,152,5.0],[39,153,2.0],[39,154,64.0],[39,156,4.0],[39,157,3.0],[39,159,4.0],[39,160,1.0],[39,161,6.0],[39,162,11.0],[39,167,10.0],[39,168,7.0],[39,169,89.0],[39,170,10.0],[39,171,3.0],[39,175,28.0],[39,176,10.0],[39,177,1.0],[39,178,2.0],[39,181,10.0],[39,186,3.0],[39,187,3.0],[39,191,4.0],[39,192,11.0],[39,195,10.0],[39,197,7.0],[39,198,2.0],[39,199,2.0],[39,200,14.0],[39,201,20.0],[39,202,1.0],[39,203,1.0],[39,204,3.0],[39,206,5.0],[39,207,4.0],[39,211,20.0],[39,212,3.0],[39,213,11.0],[39,214,2.0],[39,217,26.0],[39,219,1.0],[39,220,1.0],[39,224,1.0],[39,225,1.0],[39,229,16.0],[39,231,13.0],[39,235,9.0],[39,238,2.0],[39,240,3.0],[39,241,1.0],[39,244,7.0],[39,246,5.0],[39,250,12.0],[39,251,6.0],[39,252,2.0],[39,256,1.0],[39,260,39.0],[39,261,1.0],[39,264,2.0],[39,268,5.0],[39,269,29.0],[39,271,1.0],[39,272,4.0],[39,273,6.0],[39,274,3.0],[39,277,1.0],[39,278,6.0],[39,280,10.0],[39,281,16.0],[39,282,3.0],[39,283,1.0],[39,284,2.0],[39,287,5.0],[39,291,5.0],[39,292,1.0],[39,293,26.0],[39,300,3.0],[39,301,2.0],[39,302,3.0],[39,303,11.0],[39,307,1.0],[39,308,3.0],[39,309,2.0],[39,313,12.0],[39,315,1.0],[39,317,12.0],[39,318,18.0],[39,320,7.0],[39,321,25.0],[39,322,6.0],[39,326,1.0],[39,328,2.0],[39,330,1.0],[39,331,8.0],[39,335,2.0],[40,6,3.0],[40,12,1.0],[40,16,1.0],[40,17,12.0],[40,21,1.0],[40,25,1.0],[40,35,4.0],[40,44,430.0],[40,64,2.0],[40,73,4.0],[40,84,1.0],[40,92,1.0],[40,94,16.0],[40,97,242.0],[40,103,8.0],[40,113,1.0],[40,116,60.0],[40,137,53.0],[40,141,1.0],[40,144,1.0],[40,149,5.0],[40,162,1.0],[40,189,10.0],[40,195,42.0],[40,237,3.0],[40,245,1.0],[40,273,11.0],[40,285,5.0],[41,3,31.0],[41,8,1.0],[41,14,1.0],[41,18,1.0],[41,19,1.0],[41,21,1.0],[41,29,1.0],[41,35,1.0],[41,37,2.0],[41,39,1.0],[41,40,5913.0],[41,42,1.0],[41,45,3.0],[41,50,1.0],[41,51,1.0],[41,55,1.0],[41,57,1.0],[41,58,1.0],[41,61,1.0],[41,65,1.0],[41,69,1.0],[41,74,1.0],[41,75,1.0],[41,78,2.0],[41,80,1.0],[41,81,3984.0],[41,82,129.0],[41,83,1.0],[41,101,1.0],[41,109,1.0],[41,127,1.0],[41,131,6028.0],[41,141,1.0],[41,145,1.0],[41,148,1.0],[41,152,2.0],[41,159,1.0],[41,160,1.0],[41,161,1.0],[41,162,1.0],[41,163,1.0],[41,176,1.0],[41,177,1.0],[41,187,2.0],[41,191,1.0],[41,193,3709.0],[41,194,2.0],[41,212,1.0],[41,213,1.0],[41,216,1.0],[41,225,1.0],[41,226,5.0],[41,227,1.0],[41,235,1.0],[41,238,1.0],[41,269,552.0],[41,281,283.0],[41,286,1.0],[41,295,1.0],[42,3,1.0],[42,10,1.0],[42,11,1.0],[42,21,1.0],[42,22,9.0],[42,23,3.0],[42,40,3.0],[42,52,1.0],[42,70,1.0],[42,77,1.0],[42,83,1.0],[42,108,2.0],[42,109,1.0],[42,110,5.0],[42,113,1.0],[42,130,1.0],[42,132,1.0],[42,142,20.0],[42,145,1.0],[42,148,1.0],[42,157,1.0],[42,159,5.0],[42,169,2.0],[42,173,2.0],[42,179,1.0],[42,184,522.0],[42,185,1.0],[42,204,1.0],[42,208,1.0],[42,210,2.0],[42,211,5.0],[42,215,1.0],[42,216,1.0],[42,222,1.0],[42,235,3.0],[42,237,2.0],[42,257,1.0],[42,259,5.0],[42,262,3.0],[42,264,5.0],[42,268,2.0],[42,270,1.0],[42,274,1.0],[42,278,1.0],[42,279,1.0],[42,283,7.0],[42,286,22.0],[42,299,1.0],[42,306,2.0],[42,320,2.0],[42,325,1.0],[42,331,1.0],[43,6,1.0],[43,38,1.0],[43,57,2.0],[43,67,1784.0],[43,70,1.0],[43,90,1.0],[43,193,1.0],[44,2,195.0],[44,4,10.0],[44,26,13.0],[44,35,1.0],[44,45,162.0],[44,48,58.0],[44,50,3.0],[44,65,1.0],[44,71,17.0],[44,72,5.0],[44,76,1.0],[44,77,6.0],[44,78,2.0],[44,82,51.0],[44,83,1.0],[44,85,3.0],[44,106,2.0],[44,115,2.0],[44,126,2.0],[44,128,6.0],[44,132,14.0],[44,133,1.0],[44,142,56.0],[44,145,16.0],[44,151,8.0],[44,154,5.0],[44,155,157.0],[44,160,17.0],[44,168,1.0],[44,172,11.0],[44,183,2.0],[44,185,1.0],[44,187,4.0],[44,190,1.0],[44,194,2.0],[44,195,805.0],[44,197,49.0],[44,207,239.0],[44,216,1.0],[44,218,13.0],[44,221,2.0],[44,225,1.0],[44,233,5.0],[44,234,16.0],[44,245,2.0],[44,247,99.0],[44,256,116.0],[44,260,3.0],[44,267,136.0],[44,268,22.0],[44,279,1.0],[44,281,42.0],[44,288,10.0],[44,290,729.0],[44,301,1.0],[44,303,71.0],[44,306,1.0],[44,318,5.0],[44,326,1.0],[44,330,78.0],[45,0,3.0],[45,7,2.0],[45,9,2.0],[45,11,1.0],[45,20,1.0],[45,22,2.0],[45,23,11.0],[45,29,1.0],[45,40,1.0],[45,41,43.0],[45,43,2.0],[45,47,1.0],[45,52,2.0],[45,55,365.0],[45,56,1.0],[45,60,7.0],[45,64,13.0],[45,73,5.0],[45,80,2.0],[45,83,1.0],[45,84,1.0],[45,88,1.0],[45,93,1.0],[45,102,4.0],[45,108,22.0],[45,112,1.0],[45,118,10.0],[45,142,12.0],[45,144,13.0],[45,146,1.0],[45,153,1.0],[45,159,1.0],[45,163,1.0],[45,169,42.0],[45,171,2.0],[45,172,3.0],[45,173,1.0],[45,175,12.0],[45,183,1.0],[45,184,142.0],[45,186,2.0],[45,190,3.0],[45,191,1.0],[45,194,1.0],[45,201,1.0],[45,202,1.0],[45,207,6.0],[45,208,2.0],[45,210,109.0],[45,211,82.0],[45,215,1.0],[45,216,1.0],[45,217,1.0],[45,224,3.0],[45,227,8.0],[45,239,3.0],[45,251,1.0],[45,253,4.0],[45,254,1.0],[45,256,34.0],[45,257,6.0],[45,264,25.0],[45,277,1.0],[45,278,1.0],[45,279,15.0],[45,283,11.0],[45,288,1.0],[45,304,7.0],[45,311,1.0],[45,313,1.0],[45,322,1.0],[45,323,26.0],[45,324,1.0],[45,325,23.0],[45,333,3.0],[46,2,5.0],[46,3,2.0],[46,7,13.0],[46,10,1.0],[46,12,1.0],[46,13,3.0],[46,14,17.0],[46,15,8.0],[46,17,2.0],[46,18,9.0],[46,20,1.0],[46,21,1.0],[46,25,3.0],[46,26,1.0],[46,30,2.0],[46,31,1.0],[46,32,3.0],[46,35,26.0],[46,39,24.0],[46,43,1.0],[46,45,5.0],[46,46,2.0],[46,47,1.0],[46,48,1.0],[46,51,12.0],[46,54,11.0],[46,58,1.0],[46,59,1.0],[46,60,2.0],[46,61,1.0],[46,62,10.0],[46,65,3.0],[46,66,13.0],[46,67,8.0],[46,68,1.0],[46,69,5.0],[46,74,4.0],[46,79,3.0],[46,84,1.0],[46,87,1.0],[46,89,15.0],[46,90,1.0],[46,93,21.0],[46,94,17.0],[46,96,4.0],[46,98,3.0],[46,100,1.0],[46,102,1.0],[46,104,23.0],[46,105,9.0],[46,110,1.0],[46,115,2.0],[46,117,1.0],[46,118,9.0],[46,120,7.0],[46,122,1.0],[46,123,2.0],[46,126,2.0],[46,127,9.0],[46,128,3.0],[46,129,9.0],[46,132,22.0],[46,136,20.0],[46,137,8.0],[46,139,1.0],[46,140,2.0],[46,144,1.0],[46,145,9.0],[46,146,29.0],[46,149,9.0],[46,152,20.0],[46,154,7.0],[46,155,55.0],[46,161,1.0],[46,165,1.0],[46,169,1.0],[46,176,1.0],[46,177,15.0],[46,178,1.0],[46,179,4.0],[46,180,8.0],[46,181,1.0],[46,182,2.0],[46,185,1.0],[46,187,5.0],[46,188,1.0],[46,189,7.0],[46,190,1.0],[46,193,19.0],[46,195,2.0],[46,197,23.0],[46,200,3.0],[46,205,1.0],[46,209,2.0],[46,214,1.0],[46,219,1.0],[46,221,1.0],[46,222,42.0],[46,227,2.0],[46,228,7.0],[46,232,5.0],[46,234,6.0],[46,242,1.0],[46,245,1.0],[46,246,2.0],[46,261,4.0],[46,263,3.0],[46,265,1.0],[46,273,10.0],[46,275,2.0],[46,279,1.0],[46,280,1.0],[46,282,7.0],[46,283,3.0],[46,294,2.0],[46,301,2.0],[46,303,2.0],[46,306,2.0],[46,307,21.0],[46,312,1.0],[46,316,6.0],[46,317,2.0],[46,318,1.0],[46,321,10.0],[46,322,8.0],[46,330,1.0],[47,0,2.0],[47,5,4.0],[47,6,1.0],[47,8,1.0],[47,10,8.0],[47,14,5.0],[47,17,9.0],[47,28,2.0],[47,29,20.0],[47,33,3.0],[47,35,38.0],[47,36,1.0],[47,37,1.0],[47,39,2.0],[47,45,1.0],[47,47,1.0],[47,56,2.0],[47,58,1.0],[47,59,7.0],[47,64,2.0],[47,66,2.0],[47,71,1.0],[47,72,27.0],[47,76,4.0],[47,77,1.0],[47,79,2.0],[47,85,1.0],[47,86,16.0],[47,88,1.0],[47,89,3.0],[47,93,5.0],[47,103,2.0],[47,105,1.0],[47,108,1.0],[47,110,2.0],[47,112,2.0],[47,114,1.0],[47,115,4.0],[47,117,23.0],[47,119,1.0],[47,124,2.0],[47,129,1.0],[47,132,1.0],[47,136,2.0],[47,141,3.0],[47,143,6.0],[47,146,1.0],[47,147,5.0],[47,149,1.0],[47,151,3.0],[47,156,18.0],[47,159,3.0],[47,161,8.0],[47,165,1.0],[47,166,3.0],[47,168,16.0],[47,170,13.0],[47,175,4.0],[47,179,16.0],[47,188,1.0],[47,190,3.0],[47,192,2.0],[47,193,4.0],[47,195,17.0],[47,196,7.0],[47,197,9.0],[47,198,9.0],[47,199,4.0],[47,200,4.0],[47,201,10.0],[47,202,2.0],[47,203,10.0],[47,204,21.0],[47,205,7.0],[47,206,5.0],[47,208,2.0],[47,209,4.0],[47,210,2.0],[47,212,2.0],[47,213,16.0],[47,216,1.0],[47,217,5.0],[47,219,2.0],[47,220,1.0],[47,222,6.0],[47,223,9.0],[47,227,1.0],[47,228,1.0],[47,231,16.0],[47,233,4.0],[47,236,1.0],[47,240,2.0],[47,241,4.0],[47,244,1.0],[47,247,2.0],[47,248,1.0],[47,257,11.0],[47,258,4.0],[47,260,2.0],[47,261,1.0],[47,262,1.0],[47,264,1.0],[47,269,2.0],[47,270,5.0],[47,276,2.0],[47,277,2.0],[47,281,1.0],[47,283,1.0],[47,285,2.0],[47,286,1.0],[47,287,8.0],[47,290,4.0],[47,295,15.0],[47,298,2.0],[47,302,2.0],[47,304,3.0],[47,306,11.0],[47,313,3.0],[47,318,1.0],[47,323,5.0],[47,326,2.0],[48,40,1.0],[48,47,1.0],[48,51,1.0],[48,57,1.0],[48,73,3.0],[48,90,1.0],[48,91,1.0],[48,98,4.0],[48,140,155.0],[48,143,1.0],[48,204,10.0],[48,209,2.0],[48,215,1.0],[48,237,542.0],[48,245,34.0],[48,275,75.0],[48,276,6.0],[49,0,2.0],[49,1,3.0],[49,3,1.0],[49,6,4.0],[49,8,1.0],[49,9,2.0],[49,10,2.0],[49,12,2.0],[49,13,13.0],[49,17,1.0],[49,18,4.0],[49,20,8.0],[49,21,8.0],[49,22,2.0],[49,24,2.0],[49,25,4.0],[49,29,4.0],[49,30,20.0],[49,31,1.0],[49,32,5.0],[49,33,6.0],[49,34,1.0],[49,35,1.0],[49,38,17.0],[49,39,3.0],[49,40,1.0],[49,41,12.0],[49,42,1.0],[49,43,1.0],[49,45,2.0],[49,46,1.0],[49,47,4.0],[49,48,2.0],[49,49,3.0],[49,52,1.0],[49,54,2.0],[49,55,1.0],[49,57,2.0],[49,58,1.0],[49,59,3.0],[49,60,15.0],[49,61,6.0],[49,62,6.0],[49,65,5.0],[49,66,2.0],[49,67,1.0],[49,68,1.0],[49,69,8.0],[49,70,1.0],[49,71,2.0],[49,74,2.0],[49,75,14.0],[49,76,2.0],[49,77,2.0],[49,78,2.0],[49,80,7.0],[49,81,3.0],[49,82,1.0],[49,83,1.0],[49,84,1.0],[49,88,1.0],[49,89,2.0],[49,90,5.0],[49,91,7.0],[49,95,2.0],[49,97,2.0],[49,99,1.0],[49,102,5.0],[49,103,2.0],[49,105,1.0],[49,106,1.0],[49,108,2.0],[49,112,3.0],[49,115,3.0],[49,118,2.0],[49,119,3.0],[49,120,3.0],[49,122,1.0],[49,124,2.0],[49,130,1.0],[49,131,1.0],[49,135,2.0],[49,136,3.0],[49,137,1.0],[49,141,1.0],[49,142,1.0],[49,143,3.0],[49,144,3.0],[49,145,2.0],[49,146,1.0],[49,147,1.0],[49,148,1.0],[49,149,1.0],[49,150,1.0],[49,154,6.0],[49,155,1.0],[49,158,1.0],[49,159,1.0],[49,161,1.0],[49,163,1.0],[49,167,2.0],[49,173,1.0],[49,175,1.0],[49,176,3.0],[49,178,1.0],[49,180,6.0],[49,183,2.0],[49,184,2.0],[49,187,4.0],[49,188,6.0],[49,189,3.0],[49,190,1.0],[49,191,1.0],[49,195,1.0],[49,196,3.0],[49,197,5.0],[49,202,2.0],[49,208,1.0],[49,210,2.0],[49,211,1.0],[49,214,5.0],[49,216,1.0],[49,218,2.0],[49,220,1.0],[49,221,1.0],[49,223,2.0],[49,224,1.0],[49,226,1.0],[49,227,6.0],[49,228,2.0],[49,230,1.0],[49,231,1.0],[49,232,4.0],[49,235,3.0],[49,240,2.0],[49,241,1.0],[49,242,2.0],[49,245,1.0],[49,246,3.0],[49,247,2.0],[49,248,1.0],[49,252,1.0],[49,262,2.0],[49,264,1.0],[49,268,3.0],[49,270,11.0],[49,273,1.0],[49,274,3.0],[49,277,1.0],[49,279,1.0],[49,280,2.0],[49,281,1.0],[49,283,1.0],[49,286,2.0],[49,291,2.0],[49,294,4.0],[49,297,1.0],[49,298,1.0],[49,310,5.0],[49,325,1.0],[49,326,1.0],[50,0,11.0],[50,7,485.0],[50,13,1.0],[50,14,1.0],[50,25,15.0],[50,33,9.0],[50,34,255.0],[50,40,193.0],[50,43,1.0],[50,44,555.0],[50,57,198.0],[50,64,362.0],[50,67,51.0],[50,73,29.0],[50,77,1.0],[50,86,1.0],[50,92,52.0],[50,141,12.0],[50,149,257.0],[50,209,4.0],[50,217,1.0],[50,221,1.0],[50,223,1.0],[50,226,1.0],[50,231,1.0],[50,234,167.0],[50,242,113.0],[50,264,2.0],[50,325,195.0],[51,65,1.0],[51,76,1.0],[51,94,330.0],[51,127,621.0],[51,144,1.0],[51,186,1.0],[51,269,1.0],[52,41,1.0],[52,56,978.0],[52,58,6.0],[52,59,5.0],[52,77,1.0],[52,78,579.0],[52,90,8.0],[52,112,2.0],[52,118,2.0],[52,127,1.0],[52,142,9.0],[52,146,1.0],[52,147,1.0],[52,153,4.0],[52,155,1.0],[52,168,1.0],[52,169,10.0],[52,177,1.0],[52,210,20.0],[52,211,4.0],[52,216,1.0],[52,223,1070.0],[52,237,2.0],[52,256,89.0],[52,258,1.0],[52,262,1.0],[52,271,1.0],[52,275,1.0],[52,291,1.0],[53,0,1483.0],[53,6,1.0],[53,8,11.0],[53,13,109.0],[53,19,1.0],[53,23,3.0],[53,27,57.0],[53,33,3.0],[53,37,1.0],[53,44,88.0],[53,45,162.0],[53,66,1.0],[53,70,6.0],[53,73,819.0],[53,79,23.0],[53,83,1.0],[53,90,2.0],[53,93,1.0],[53,94,1.0],[53,96,166.0],[53,97,8.0],[53,98,10.0],[53,100,7.0],[53,102,11.0],[53,103,153.0],[53,109,1.0],[53,118,10.0],[53,133,9.0],[53,137,12.0],[53,138,69.0],[53,141,1.0],[53,149,2.0],[53,154,1.0],[53,169,2.0],[53,175,444.0],[53,180,40.0],[53,186,1.0],[53,191,11.0],[53,193,1.0],[53,205,3.0],[53,209,6.0],[53,221,60.0],[53,227,8.0],[53,244,69.0],[53,246,1.0],[53,273,16.0],[53,275,1.0],[53,277,132.0],[53,278,9.0],[53,283,82.0],[53,294,4.0],[53,298,10.0],[54,1,2.0],[54,2,14.0],[54,3,5.0],[54,4,6.0],[54,5,8.0],[54,6,11.0],[54,7,4.0],[54,8,7.0],[54,9,2.0],[54,10,10.0],[54,11,7.0],[54,12,20.0],[54,13,13.0],[54,14,16.0],[54,15,1.0],[54,16,2.0],[54,17,2.0],[54,18,5.0],[54,19,2.0],[54,20,11.0],[54,21,1.0],[54,23,4.0],[54,24,3.0],[54,25,12.0],[54,26,4.0],[54,27,3.0],[54,28,4.0],[54,29,13.0],[54,30,30.0],[54,31,4.0],[54,32,8.0],[54,33,10.0],[54,34,1.0],[54,35,28.0],[54,36,2.0],[54,37,6.0],[54,38,8.0],[54,39,11.0],[54,40,15.0],[54,41,11.0],[54,42,6.0],[54,43,7.0],[54,45,6.0],[54,46,10.0],[54,47,5.0],[54,48,12.0],[54,49,2.0],[54,50,1.0],[54,51,12.0],[54,52,12.0],[54,54,16.0],[54,57,2.0],[54,58,13.0],[54,59,11.0],[54,60,4.0],[54,61,11.0],[54,62,21.0],[54,63,1.0],[54,64,1.0],[54,65,1.0],[54,66,13.0],[54,67,13.0],[54,68,4.0],[54,69,21.0],[54,70,9.0],[54,72,7.0],[54,74,4.0],[54,75,20.0],[54,76,10.0],[54,77,2.0],[54,78,3.0],[54,79,5.0],[54,80,8.0],[54,81,3.0],[54,82,5.0],[54,83,1.0],[54,84,9.0],[54,86,10.0],[54,88,1.0],[54,89,15.0],[54,90,13.0],[54,91,8.0],[54,92,6.0],[54,93,15.0],[54,94,3.0],[54,96,6.0],[54,98,5.0],[54,99,4.0],[54,100,3.0],[54,101,3.0],[54,102,9.0],[54,103,3.0],[54,104,2.0],[54,105,5.0],[54,106,11.0],[54,108,2.0],[54,109,3.0],[54,110,3.0],[54,112,12.0],[54,113,1.0],[54,114,7.0],[54,115,9.0],[54,116,1.0],[54,117,3.0],[54,118,3.0],[54,120,6.0],[54,123,5.0],[54,124,1.0],[54,126,3.0],[54,127,2.0],[54,129,1.0],[54,130,2.0],[54,131,2.0],[54,132,2.0],[54,133,7.0],[54,135,6.0],[54,136,9.0],[54,137,5.0],[54,138,2.0],[54,139,7.0],[54,140,2.0],[54,143,3.0],[54,144,1.0],[54,145,20.0],[54,146,2.0],[54,147,4.0],[54,148,1.0],[54,149,6.0],[54,150,3.0],[54,151,1.0],[54,152,3.0],[54,153,1.0],[54,154,8.0],[54,155,2.0],[54,156,2.0],[54,157,3.0],[54,158,2.0],[54,159,3.0],[54,160,1.0],[54,163,3.0],[54,164,3.0],[54,165,2.0],[54,167,1.0],[54,168,1.0],[54,169,8.0],[54,170,2.0],[54,173,12.0],[54,174,3.0],[54,176,9.0],[54,178,2.0],[54,180,8.0],[54,182,2.0],[54,183,21.0],[54,184,3.0],[54,185,11.0],[54,186,1.0],[54,187,17.0],[54,188,15.0],[54,189,6.0],[54,190,1.0],[54,191,2.0],[54,192,4.0],[54,193,3.0],[54,194,5.0],[54,195,4.0],[54,197,14.0],[54,202,5.0],[54,204,2.0],[54,206,17.0],[54,209,5.0],[54,210,2.0],[54,212,1.0],[54,213,5.0],[54,214,10.0],[54,215,3.0],[54,216,1.0],[54,217,2.0],[54,218,2.0],[54,220,3.0],[54,221,17.0],[54,223,3.0],[54,224,2.0],[54,225,2.0],[54,226,1.0],[54,227,29.0],[54,228,10.0],[54,229,15.0],[54,230,2.0],[54,231,7.0],[54,232,14.0],[54,233,1.0],[54,234,8.0],[54,235,14.0],[54,238,1.0],[54,239,1.0],[54,240,3.0],[54,241,2.0],[54,242,5.0],[54,243,2.0],[54,245,4.0],[54,246,4.0],[54,247,4.0],[54,248,13.0],[54,250,5.0],[54,252,4.0],[54,255,1.0],[54,257,2.0],[54,259,2.0],[54,261,2.0],[54,262,2.0],[54,263,2.0],[54,264,1.0],[54,265,5.0],[54,267,1.0],[54,268,18.0],[54,270,6.0],[54,272,3.0],[54,273,11.0],[54,274,6.0],[54,277,3.0],[54,278,2.0],[54,280,4.0],[54,281,5.0],[54,283,5.0],[54,284,1.0],[54,285,2.0],[54,287,1.0],[54,288,1.0],[54,292,2.0],[54,294,20.0],[54,296,6.0],[54,297,4.0],[54,298,1.0],[54,303,13.0],[54,306,3.0],[54,307,3.0],[54,308,7.0],[54,309,4.0],[54,310,8.0],[54,311,4.0],[54,312,3.0],[54,314,1.0],[54,315,5.0],[54,317,5.0],[54,321,3.0],[54,323,1.0],[54,325,1.0],[54,326,5.0],[54,328,3.0],[54,329,1.0],[54,330,4.0],[54,331,3.0],[54,335,5.0],[55,7,1.0],[55,13,1.0],[55,14,322.0],[55,23,1.0],[55,26,2.0],[55,34,10.0],[55,44,36.0],[55,53,5.0],[55,55,1.0],[55,77,3.0],[55,82,1.0],[55,88,1.0],[55,92,39.0],[55,93,1.0],[55,100,1.0],[55,104,43.0],[55,109,11.0],[55,117,118.0],[55,129,10.0],[55,132,1.0],[55,134,5.0],[55,136,1.0],[55,155,1.0],[55,162,3.0],[55,176,12.0],[55,187,305.0],[55,206,23.0],[55,215,1.0],[55,226,1.0],[55,233,7.0],[55,237,1.0],[55,263,1.0],[55,275,1.0],[55,288,26.0],[55,306,5.0],[55,307,1.0],[55,309,1.0],[56,2,1.0],[56,7,1.0],[56,8,12.0],[56,9,2.0],[56,10,20.0],[56,11,40.0],[56,13,2.0],[56,15,4.0],[56,17,1.0],[56,23,2.0],[56,24,24.0],[56,30,7.0],[56,32,3.0],[56,33,9.0],[56,35,3.0],[56,36,7.0],[56,39,30.0],[56,44,3.0],[56,48,1.0],[56,49,9.0],[56,51,1.0],[56,54,4.0],[56,55,16.0],[56,56,3.0],[56,59,1.0],[56,61,8.0],[56,62,14.0],[56,66,3.0],[56,68,3.0],[56,73,2.0],[56,76,4.0],[56,86,30.0],[56,87,5.0],[56,88,3.0],[56,90,7.0],[56,95,4.0],[56,97,2.0],[56,104,13.0],[56,105,9.0],[56,106,53.0],[56,108,4.0],[56,111,5.0],[56,112,14.0],[56,113,3.0],[56,116,2.0],[56,124,1.0],[56,128,4.0],[56,132,1.0],[56,133,1.0],[56,134,5.0],[56,142,15.0],[56,143,1.0],[56,144,53.0],[56,145,1.0],[56,146,2.0],[56,147,11.0],[56,148,3.0],[56,149,2.0],[56,152,1.0],[56,154,8.0],[56,160,1.0],[56,167,32.0],[56,173,4.0],[56,180,1.0],[56,185,51.0],[56,186,13.0],[56,189,1.0],[56,191,29.0],[56,194,1.0],[56,200,2.0],[56,204,1.0],[56,205,1.0],[56,213,6.0],[56,218,5.0],[56,221,1.0],[56,222,1.0],[56,223,14.0],[56,224,1.0],[56,225,2.0],[56,226,1.0],[56,227,20.0],[56,229,14.0],[56,230,3.0],[56,243,5.0],[56,251,8.0],[56,252,27.0],[56,253,1.0],[56,255,19.0],[56,257,2.0],[56,258,23.0],[56,263,6.0],[56,265,3.0],[56,269,1.0],[56,270,2.0],[56,274,4.0],[56,284,3.0],[56,285,27.0],[56,286,52.0],[56,297,5.0],[56,298,7.0],[56,299,6.0],[56,301,3.0],[56,302,1.0],[56,303,10.0],[56,308,2.0],[56,310,10.0],[56,311,11.0],[56,313,1.0],[56,321,13.0],[56,322,1.0],[56,323,1.0],[56,327,1.0],[57,2,2.0],[57,4,1.0],[57,7,2.0],[57,9,1.0],[57,11,8.0],[57,13,1.0],[57,14,2.0],[57,19,2.0],[57,25,21.0],[57,27,1.0],[57,28,1.0],[57,35,1.0],[57,48,4.0],[57,49,13.0],[57,52,2.0],[57,53,1.0],[57,55,248.0],[57,56,19.0],[57,59,1.0],[57,60,14.0],[57,62,2.0],[57,63,2.0],[57,65,2.0],[57,68,1.0],[57,69,3.0],[57,70,1.0],[57,71,2.0],[57,74,19.0],[57,75,16.0],[57,78,8.0],[57,79,2.0],[57,80,6.0],[57,83,1.0],[57,86,1.0],[57,87,13.0],[57,89,1.0],[57,90,2.0],[57,96,2.0],[57,97,1.0],[57,99,3.0],[57,105,35.0],[57,112,1.0],[57,113,1.0],[57,118,4.0],[57,121,1.0],[57,126,2.0],[57,132,2.0],[57,135,10.0],[57,137,3.0],[57,142,20.0],[57,144,25.0],[57,147,1.0],[57,151,15.0],[57,152,1.0],[57,161,2.0],[57,165,11.0],[57,167,2.0],[57,169,22.0],[57,172,64.0],[57,176,1.0],[57,180,2.0],[57,181,1.0],[57,182,2.0],[57,184,32.0],[57,185,1.0],[57,186,8.0],[57,188,5.0],[57,190,3.0],[57,192,4.0],[57,194,1.0],[57,195,1.0],[57,196,9.0],[57,197,3.0],[57,198,4.0],[57,201,2.0],[57,202,38.0],[57,205,1.0],[57,206,1.0],[57,207,84.0],[57,208,1.0],[57,210,21.0],[57,211,3.0],[57,213,1.0],[57,216,5.0],[57,218,32.0],[57,222,1.0],[57,223,3.0],[57,224,29.0],[57,226,10.0],[57,236,4.0],[57,237,33.0],[57,238,1.0],[57,240,3.0],[57,241,1.0],[57,242,1.0],[57,243,1.0],[57,247,2.0],[57,249,2.0],[57,252,1.0],[57,254,2.0],[57,255,4.0],[57,256,4.0],[57,257,5.0],[57,259,2.0],[57,261,1.0],[57,264,6.0],[57,265,3.0],[57,270,4.0],[57,271,1.0],[57,273,11.0],[57,275,3.0],[57,279,175.0],[57,280,2.0],[57,281,1.0],[57,286,28.0],[57,291,51.0],[57,294,4.0],[57,295,5.0],[57,301,11.0],[57,302,1.0],[57,304,11.0],[57,312,10.0],[57,320,2.0],[57,322,9.0],[57,323,22.0],[57,325,2.0],[57,327,4.0],[57,330,1.0],[58,2,2.0],[58,7,4.0],[58,10,2.0],[58,14,3.0],[58,15,4.0],[58,18,1.0],[58,26,2.0],[58,29,1.0],[58,31,2.0],[58,32,1.0],[58,33,1.0],[58,35,17.0],[58,37,1.0],[58,39,9.0],[58,45,1.0],[58,46,1.0],[58,51,5.0],[58,52,1.0],[58,55,1.0],[58,62,2.0],[58,65,1.0],[58,66,11.0],[58,69,1.0],[58,74,2.0],[58,75,1.0],[58,76,1.0],[58,82,1.0],[58,84,1.0],[58,86,1.0],[58,87,1.0],[58,89,8.0],[58,93,11.0],[58,94,3.0],[58,96,2.0],[58,98,3.0],[58,104,7.0],[58,105,4.0],[58,118,2.0],[58,120,1.0],[58,121,1.0],[58,123,1.0],[58,126,1.0],[58,127,5.0],[58,129,14.0],[58,132,16.0],[58,134,3.0],[58,135,1.0],[58,136,9.0],[58,137,8.0],[58,140,4.0],[58,144,1.0],[58,145,8.0],[58,146,20.0],[58,147,3.0],[58,149,4.0],[58,151,1.0],[58,152,22.0],[58,155,17.0],[58,158,1.0],[58,170,1.0],[58,172,1.0],[58,176,4.0],[58,177,37.0],[58,179,2.0],[58,180,1.0],[58,187,2.0],[58,189,2.0],[58,192,1.0],[58,193,6.0],[58,197,14.0],[58,200,9.0],[58,202,3.0],[58,219,4.0],[58,221,1.0],[58,222,23.0],[58,225,1.0],[58,227,1.0],[58,228,2.0],[58,230,1.0],[58,233,1.0],[58,234,3.0],[58,237,1.0],[58,245,4.0],[58,246,8.0],[58,249,2.0],[58,261,7.0],[58,263,1.0],[58,265,1.0],[58,273,6.0],[58,279,1.0],[58,282,2.0],[58,283,4.0],[58,303,1.0],[58,307,17.0],[58,312,2.0],[58,316,4.0],[58,318,1.0],[58,321,6.0],[58,322,2.0],[59,0,31.0],[59,35,6431.0],[59,50,1.0],[59,54,1.0],[59,57,599.0],[59,73,15.0],[59,78,24.0],[59,86,19.0],[59,98,45.0],[59,109,1.0],[59,121,1.0],[59,128,40.0],[59,137,9.0],[59,141,26.0],[59,151,1.0],[59,156,1.0],[59,177,1.0],[59,184,46.0],[59,199,4.0],[59,200,1.0],[59,214,1.0],[59,217,1.0],[59,219,10.0],[59,220,254.0],[59,233,1.0],[59,236,1.0],[59,242,85.0],[59,261,1.0],[59,263,83.0],[59,269,1.0],[59,273,1.0],[59,274,5.0],[59,290,7.0],[59,298,1.0],[59,301,1.0],[59,307,6.0],[60,1,4.0],[60,2,7.0],[60,4,4.0],[60,5,11.0],[60,6,2.0],[60,7,1.0],[60,9,1.0],[60,10,2.0],[60,11,1.0],[60,12,1.0],[60,13,1.0],[60,14,3.0],[60,15,1.0],[60,17,1.0],[60,18,19.0],[60,19,6.0],[60,20,6.0],[60,23,8.0],[60,24,4.0],[60,25,11.0],[60,27,8.0],[60,29,5.0],[60,32,9.0],[60,35,28.0],[60,37,2.0],[60,38,2.0],[60,42,3.0],[60,45,1.0],[60,46,2.0],[60,47,1.0],[60,50,1.0],[60,51,2.0],[60,52,11.0],[60,56,3.0],[60,59,4.0],[60,61,1.0],[60,65,1.0],[60,69,8.0],[60,72,6.0],[60,74,2.0],[60,76,1.0],[60,78,1.0],[60,80,3.0],[60,81,4.0],[60,82,7.0],[60,83,5.0],[60,84,2.0],[60,85,1.0],[60,86,2.0],[60,87,6.0],[60,89,2.0],[60,90,2.0],[60,92,1.0],[60,93,3.0],[60,94,13.0],[60,98,1.0],[60,99,4.0],[60,100,1.0],[60,101,1.0],[60,103,1.0],[60,104,1.0],[60,105,2.0],[60,106,4.0],[60,110,1.0],[60,111,3.0],[60,112,2.0],[60,113,2.0],[60,115,1.0],[60,117,4.0],[60,118,3.0],[60,119,2.0],[60,120,6.0],[60,121,4.0],[60,122,3.0],[60,123,2.0],[60,127,22.0],[60,130,4.0],[60,133,4.0],[60,134,15.0],[60,136,4.0],[60,137,1.0],[60,138,1.0],[60,139,1.0],[60,141,2.0],[60,142,1.0],[60,143,3.0],[60,145,6.0],[60,146,1.0],[60,147,6.0],[60,149,2.0],[60,152,8.0],[60,153,3.0],[60,154,7.0],[60,156,3.0],[60,158,1.0],[60,159,1.0],[60,160,2.0],[60,161,3.0],[60,163,1.0],[60,166,1.0],[60,168,9.0],[60,169,3.0],[60,170,9.0],[60,171,13.0],[60,175,2.0],[60,176,5.0],[60,179,6.0],[60,181,1.0],[60,183,3.0],[60,184,2.0],[60,185,2.0],[60,190,1.0],[60,191,1.0],[60,192,1.0],[60,193,4.0],[60,194,11.0],[60,195,4.0],[60,196,1.0],[60,197,4.0],[60,198,1.0],[60,200,6.0],[60,201,1.0],[60,202,4.0],[60,203,3.0],[60,204,4.0],[60,206,2.0],[60,209,8.0],[60,213,7.0],[60,214,1.0],[60,216,1.0],[60,217,5.0],[60,218,3.0],[60,219,2.0],[60,220,1.0],[60,221,4.0],[60,222,1.0],[60,225,1.0],[60,226,5.0],[60,227,3.0],[60,229,6.0],[60,230,1.0],[60,231,15.0],[60,235,1.0],[60,238,2.0],[60,239,1.0],[60,240,1.0],[60,241,2.0],[60,242,1.0],[60,244,2.0],[60,245,1.0],[60,246,13.0],[60,250,10.0],[60,251,8.0],[60,252,2.0],[60,253,1.0],[60,255,1.0],[60,257,1.0],[60,258,1.0],[60,259,2.0],[60,262,8.0],[60,263,1.0],[60,264,3.0],[60,268,14.0],[60,269,1.0],[60,272,8.0],[60,273,4.0],[60,278,1.0],[60,280,1.0],[60,281,6.0],[60,282,8.0],[60,284,2.0],[60,286,1.0],[60,287,2.0],[60,289,1.0],[60,292,1.0],[60,293,2.0],[60,294,1.0],[60,295,2.0],[60,298,4.0],[60,299,1.0],[60,300,1.0],[60,303,5.0],[60,306,15.0],[60,309,2.0],[60,311,4.0],[60,312,3.0],[60,315,1.0],[60,318,1.0],[60,320,4.0],[60,321,5.0],[60,325,1.0],[60,326,3.0],[60,327,1.0],[60,328,1.0],[60,330,4.0],[60,331,8.0],[60,333,9.0],[60,334,5.0],[61,1,1.0],[61,2,3.0],[61,3,1.0],[61,5,4.0],[61,6,3.0],[61,8,3.0],[61,9,5.0],[61,12,9.0],[61,13,18.0],[61,14,5.0],[61,18,1.0],[61,19,1.0],[61,20,10.0],[61,21,3.0],[61,24,1.0],[61,25,7.0],[61,28,7.0],[61,29,15.0],[61,30,34.0],[61,32,6.0],[61,33,6.0],[61,35,4.0],[61,36,1.0],[61,38,25.0],[61,40,3.0],[61,41,32.0],[61,42,2.0],[61,43,3.0],[61,44,2.0],[61,45,2.0],[61,47,9.0],[61,49,2.0],[61,50,1.0],[61,51,3.0],[61,52,3.0],[61,53,1.0],[61,54,6.0],[61,55,2.0],[61,57,2.0],[61,58,4.0],[61,59,1.0],[61,60,17.0],[61,61,6.0],[61,62,14.0],[61,65,5.0],[61,66,5.0],[61,67,4.0],[61,68,2.0],[61,69,13.0],[61,70,3.0],[61,71,3.0],[61,72,3.0],[61,73,3.0],[61,74,1.0],[61,75,13.0],[61,76,6.0],[61,77,1.0],[61,79,1.0],[61,80,1.0],[61,81,1.0],[61,85,1.0],[61,86,1.0],[61,89,5.0],[61,90,14.0],[61,91,6.0],[61,92,4.0],[61,93,4.0],[61,97,1.0],[61,98,1.0],[61,102,7.0],[61,105,1.0],[61,106,3.0],[61,108,1.0],[61,112,3.0],[61,113,1.0],[61,115,6.0],[61,117,1.0],[61,118,1.0],[61,123,3.0],[61,126,1.0],[61,135,6.0],[61,137,1.0],[61,139,1.0],[61,144,2.0],[61,145,2.0],[61,147,1.0],[61,150,1.0],[61,154,3.0],[61,166,1.0],[61,172,2.0],[61,173,2.0],[61,174,3.0],[61,176,2.0],[61,180,1.0],[61,181,1.0],[61,184,1.0],[61,187,11.0],[61,188,12.0],[61,189,1.0],[61,190,1.0],[61,192,1.0],[61,193,1.0],[61,195,3.0],[61,196,1.0],[61,197,10.0],[61,202,1.0],[61,208,1.0],[61,210,5.0],[61,211,1.0],[61,213,3.0],[61,214,5.0],[61,216,1.0],[61,218,3.0],[61,220,2.0],[61,221,3.0],[61,223,1.0],[61,224,6.0],[61,225,1.0],[61,226,1.0],[61,227,6.0],[61,228,1.0],[61,229,2.0],[61,232,1.0],[61,234,1.0],[61,235,3.0],[61,237,1.0],[61,242,1.0],[61,248,2.0],[61,257,1.0],[61,262,3.0],[61,264,1.0],[61,265,2.0],[61,268,2.0],[61,270,20.0],[61,273,4.0],[61,275,1.0],[61,278,1.0],[61,279,3.0],[61,280,3.0],[61,281,1.0],[61,283,1.0],[61,291,1.0],[61,296,5.0],[61,298,3.0],[61,303,4.0],[61,307,1.0],[61,308,1.0],[61,310,3.0],[61,311,1.0],[61,317,1.0],[61,326,1.0],[61,329,3.0],[62,1,1.0],[62,2,1.0],[62,7,3.0],[62,8,3.0],[62,9,1.0],[62,12,1.0],[62,14,1.0],[62,19,1.0],[62,25,1.0],[62,31,1.0],[62,32,59.0],[62,33,1.0],[62,39,57.0],[62,40,2.0],[62,42,1.0],[62,43,1.0],[62,44,2.0],[62,45,2.0],[62,48,3.0],[62,51,1.0],[62,55,2.0],[62,56,1.0],[62,57,5.0],[62,61,1.0],[62,64,4.0],[62,65,5.0],[62,80,3.0],[62,82,2.0],[62,84,1.0],[62,85,1.0],[62,87,1.0],[62,93,59.0],[62,94,1.0],[62,100,1.0],[62,103,42.0],[62,105,2.0],[62,107,3.0],[62,108,2.0],[62,109,2.0],[62,114,5.0],[62,116,4.0],[62,123,1.0],[62,124,2.0],[62,125,3.0],[62,127,89.0],[62,128,2.0],[62,129,2.0],[62,130,1.0],[62,131,1.0],[62,133,1.0],[62,134,2.0],[62,136,4.0],[62,138,22.0],[62,140,2.0],[62,141,2.0],[62,142,2.0],[62,146,84.0],[62,149,1.0],[62,150,1.0],[62,151,89.0],[62,152,4.0],[62,155,1.0],[62,157,1.0],[62,162,1.0],[62,164,1.0],[62,165,1.0],[62,169,3.0],[62,170,5.0],[62,172,1.0],[62,175,1.0],[62,184,1.0],[62,189,26.0],[62,190,1.0],[62,191,2.0],[62,192,2.0],[62,193,1.0],[62,195,2.0],[62,207,4.0],[62,209,2.0],[62,211,1.0],[62,212,1.0],[62,213,1.0],[62,214,1.0],[62,217,4.0],[62,219,450.0],[62,222,1.0],[62,223,1.0],[62,224,1.0],[62,226,3.0],[62,227,3.0],[62,231,3.0],[62,232,13.0],[62,237,3.0],[62,245,2.0],[62,248,8.0],[62,249,4.0],[62,251,1.0],[62,252,1.0],[62,253,2.0],[62,256,1.0],[62,260,3.0],[62,261,16.0],[62,263,15.0],[62,266,2.0],[62,268,1.0],[62,273,8.0],[62,274,1.0],[62,275,1.0],[62,279,2.0],[62,289,1.0],[62,290,1.0],[62,291,17.0],[62,301,1.0],[62,304,1.0],[62,305,3.0],[62,306,1.0],[62,311,1.0],[62,323,1.0],[62,330,1.0],[62,332,1.0],[63,7,1.0],[63,33,1.0],[63,43,6.0],[63,55,2.0],[63,56,752.0],[63,60,8.0],[63,78,1.0],[63,112,1.0],[63,132,4.0],[63,142,1.0],[63,146,1.0],[63,153,1.0],[63,163,1.0],[63,169,14.0],[63,186,4.0],[63,208,7.0],[63,210,20.0],[63,222,2.0],[63,223,75.0],[63,237,13.0],[63,256,2.0],[63,265,2.0],[63,275,7.0],[63,279,4.0],[63,330,17.0],[64,1,8.0],[64,10,65.0],[64,20,1.0],[64,28,1.0],[64,30,8.0],[64,42,2.0],[64,47,1.0],[64,50,45.0],[64,53,334.0],[64,62,1.0],[64,71,25.0],[64,90,14.0],[64,91,1.0],[64,92,1.0],[64,95,36.0],[64,97,2.0],[64,102,54.0],[64,103,1.0],[64,106,3.0],[64,115,1.0],[64,135,13.0],[64,155,5.0],[64,156,25.0],[64,159,4597.0],[64,160,284.0],[64,161,1.0],[64,165,207.0],[64,174,84.0],[64,177,4.0],[64,180,1.0],[64,184,1.0],[64,186,4.0],[64,195,1.0],[64,196,45.0],[64,199,1.0],[64,210,1.0],[64,216,4.0],[64,223,1.0],[64,225,1.0],[64,226,1.0],[64,229,1.0],[64,241,77.0],[64,242,9.0],[64,256,1.0],[64,259,1.0],[64,266,5834.0],[64,267,18.0],[64,268,201.0],[64,272,1.0],[64,285,1.0],[64,316,1.0],[64,332,1.0],[65,0,6.0],[65,3,16.0],[65,5,3.0],[65,7,17.0],[65,9,8.0],[65,11,3.0],[65,14,38.0],[65,15,3.0],[65,17,209.0],[65,19,1.0],[65,22,3.0],[65,24,7.0],[65,25,15.0],[65,26,3.0],[65,27,5.0],[65,28,7.0],[65,29,1.0],[65,32,4.0],[65,33,5.0],[65,34,3.0],[65,35,5.0],[65,38,2.0],[65,39,8.0],[65,40,22.0],[65,41,12.0],[65,43,3.0],[65,47,16.0],[65,48,2.0],[65,51,13.0],[65,52,1.0],[65,54,17.0],[65,55,1.0],[65,57,94.0],[65,58,2.0],[65,61,7.0],[65,62,2.0],[65,63,2.0],[65,65,17.0],[65,68,1.0],[65,69,20.0],[65,70,1.0],[65,72,15.0],[65,74,6.0],[65,76,4.0],[65,77,5.0],[65,78,4.0],[65,79,2.0],[65,81,1.0],[65,82,5.0],[65,83,8.0],[65,86,1.0],[65,87,13.0],[65,90,2.0],[65,92,3.0],[65,93,1.0],[65,94,4.0],[65,96,4.0],[65,98,6.0],[65,103,1.0],[65,108,7.0],[65,110,1.0],[65,111,1.0],[65,114,36.0],[65,115,1.0],[65,118,2.0],[65,119,7.0],[65,120,2.0],[65,121,2.0],[65,122,1.0],[65,123,3.0],[65,125,4.0],[65,127,8.0],[65,129,70.0],[65,130,1.0],[65,131,16.0],[65,133,6.0],[65,134,31.0],[65,136,70.0],[65,137,1.0],[65,140,8.0],[65,141,45.0],[65,142,1.0],[65,143,2.0],[65,145,1.0],[65,146,18.0],[65,147,1.0],[65,150,4.0],[65,152,6.0],[65,154,17.0],[65,155,3.0],[65,156,3.0],[65,157,3.0],[65,159,1.0],[65,160,2.0],[65,162,1.0],[65,163,1.0],[65,164,3.0],[65,166,4.0],[65,169,108.0],[65,170,3.0],[65,176,8.0],[65,178,7.0],[65,181,5.0],[65,182,2.0],[65,185,1.0],[65,186,2.0],[65,187,3.0],[65,189,3.0],[65,190,2.0],[65,191,2.0],[65,192,10.0],[65,193,1.0],[65,195,1.0],[65,197,35.0],[65,198,5.0],[65,199,1.0],[65,200,6.0],[65,201,1.0],[65,202,12.0],[65,203,1.0],[65,204,6.0],[65,205,1.0],[65,211,7.0],[65,212,2.0],[65,213,3.0],[65,214,2.0],[65,217,4.0],[65,218,1.0],[65,219,8.0],[65,221,4.0],[65,222,3.0],[65,223,1.0],[65,225,1.0],[65,227,2.0],[65,229,3.0],[65,230,1.0],[65,231,2.0],[65,233,13.0],[65,234,1.0],[65,235,6.0],[65,242,1.0],[65,243,5.0],[65,245,20.0],[65,246,14.0],[65,248,2.0],[65,250,8.0],[65,251,6.0],[65,252,3.0],[65,253,2.0],[65,257,13.0],[65,263,2.0],[65,266,1.0],[65,267,2.0],[65,269,65.0],[65,271,11.0],[65,272,2.0],[65,273,7.0],[65,274,17.0],[65,278,1.0],[65,280,4.0],[65,281,9.0],[65,283,4.0],[65,284,6.0],[65,287,3.0],[65,288,1.0],[65,289,3.0],[65,290,1.0],[65,292,2.0],[65,293,6.0],[65,295,1.0],[65,299,5.0],[65,300,3.0],[65,301,17.0],[65,303,2.0],[65,307,1.0],[65,310,1.0],[65,313,7.0],[65,315,2.0],[65,317,4.0],[65,318,3.0],[65,320,5.0],[65,321,10.0],[65,325,9.0],[65,326,1.0],[65,327,2.0],[65,331,2.0],[66,3,1.0],[66,8,6.0],[66,13,22.0],[66,22,1.0],[66,31,43.0],[66,36,1.0],[66,40,3.0],[66,44,4.0],[66,58,8.0],[66,65,1.0],[66,70,183.0],[66,73,104.0],[66,79,24.0],[66,96,105.0],[66,100,2.0],[66,103,38.0],[66,118,2.0],[66,161,2.0],[66,169,1.0],[66,174,63.0],[66,178,7.0],[66,180,1.0],[66,191,2.0],[66,221,15.0],[66,225,1.0],[66,227,1.0],[66,237,1.0],[66,241,74.0],[66,249,19.0],[67,5,1.0],[67,12,1.0],[67,18,3.0],[67,22,16.0],[67,23,23.0],[67,24,6.0],[67,25,1.0],[67,26,1.0],[67,28,1.0],[67,30,1.0],[67,42,1.0],[67,44,1.0],[67,48,116.0],[67,49,132.0],[67,52,3.0],[67,59,13.0],[67,72,46.0],[67,76,1.0],[67,77,68.0],[67,83,4.0],[67,96,1.0],[67,99,2.0],[67,102,5.0],[67,104,1.0],[67,106,2.0],[67,110,12.0],[67,113,1.0],[67,114,87.0],[67,118,9.0],[67,121,8.0],[67,124,4.0],[67,126,10.0],[67,130,1.0],[67,139,8.0],[67,143,2.0],[67,147,10.0],[67,150,1.0],[67,153,75.0],[67,154,70.0],[67,158,2.0],[67,159,23.0],[67,160,3.0],[67,161,17.0],[67,162,1.0],[67,163,3.0],[67,165,1.0],[67,166,8.0],[67,167,4.0],[67,168,4.0],[67,170,2.0],[67,171,11.0],[67,175,4.0],[67,176,108.0],[67,178,1.0],[67,183,10.0],[67,186,12.0],[67,187,522.0],[67,208,8.0],[67,214,1.0],[67,217,1.0],[67,220,53.0],[67,223,1.0],[67,226,1.0],[67,227,157.0],[67,228,1.0],[67,230,14.0],[67,231,5.0],[67,233,27.0],[67,239,23.0],[67,250,6.0],[67,255,115.0],[67,257,6.0],[67,262,1.0],[67,267,1.0],[67,276,3.0],[67,286,25.0],[67,287,15.0],[67,290,33.0],[67,302,2.0],[67,303,1.0],[67,305,8.0],[67,307,1.0],[67,317,3.0],[67,322,3.0],[67,323,6.0],[67,331,2.0],[67,332,3.0],[68,1,3.0],[68,6,1.0],[68,30,3.0],[68,53,249.0],[68,92,1.0],[68,95,5.0],[68,102,36.0],[68,135,9.0],[68,165,82.0],[68,174,46.0],[68,186,1.0],[68,216,1.0],[68,241,39.0],[68,242,5.0],[69,1,2.0],[69,5,13.0],[69,7,10.0],[69,12,2.0],[69,13,5.0],[69,17,1.0],[69,22,12.0],[69,23,39.0],[69,27,871.0],[69,30,14.0],[69,39,3.0],[69,40,128.0],[69,47,60.0],[69,48,1.0],[69,50,1.0],[69,52,1.0],[69,56,7.0],[69,64,12.0],[69,65,1.0],[69,69,47.0],[69,71,7.0],[69,74,1.0],[69,75,1.0],[69,76,8.0],[69,80,29.0],[69,81,201.0],[69,84,117.0],[69,86,197.0],[69,87,82.0],[69,88,21.0],[69,93,5.0],[69,94,20.0],[69,96,1.0],[69,110,1.0],[69,113,61.0],[69,114,41.0],[69,118,1.0],[69,119,3.0],[69,120,1.0],[69,122,67.0],[69,124,759.0],[69,126,9.0],[69,127,18.0],[69,130,13.0],[69,131,43.0],[69,133,24.0],[69,134,7.0],[69,138,1.0],[69,147,1.0],[69,151,13.0],[69,152,110.0],[69,158,80.0],[69,160,4.0],[69,161,140.0],[69,170,43.0],[69,171,10.0],[69,179,17.0],[69,180,3.0],[69,182,41.0],[69,186,1.0],[69,190,1.0],[69,193,251.0],[69,194,1.0],[69,195,143.0],[69,198,12.0],[69,200,39.0],[69,202,2.0],[69,205,10.0],[69,206,2.0],[69,209,5.0],[69,212,1.0],[69,213,11.0],[69,216,5.0],[69,219,17.0],[69,220,1.0],[69,224,54.0],[69,226,1.0],[69,227,1.0],[69,228,4.0],[69,231,2.0],[69,242,4.0],[69,244,4.0],[69,250,22.0],[69,251,45.0],[69,253,279.0],[69,262,14.0],[69,266,27.0],[69,271,57.0],[69,273,3.0],[69,274,3.0],[69,276,3.0],[69,281,270.0],[69,284,228.0],[69,289,6.0],[69,293,102.0],[69,295,8.0],[69,297,2.0],[69,299,28.0],[69,305,5.0],[69,306,1.0],[69,311,109.0],[69,312,67.0],[69,313,123.0],[69,316,10.0],[69,317,1.0],[69,321,88.0],[69,326,46.0],[69,331,8.0],[69,332,14.0],[70,1,23.0],[70,7,17.0],[70,8,8.0],[70,11,283.0],[70,14,18.0],[70,15,615.0],[70,17,1.0],[70,18,1.0],[70,20,1.0],[70,24,1.0],[70,27,1.0],[70,32,2.0],[70,35,92.0],[70,36,199.0],[70,37,1.0],[70,38,2.0],[70,39,3.0],[70,41,51.0],[70,42,2.0],[70,43,2.0],[70,44,1.0],[70,45,945.0],[70,51,45.0],[70,55,130.0],[70,57,6.0],[70,60,1.0],[70,61,12.0],[70,62,114.0],[70,63,1.0],[70,66,18.0],[70,68,8.0],[70,72,1.0],[70,77,2.0],[70,78,25.0],[70,80,1.0],[70,84,11.0],[70,85,1.0],[70,87,27.0],[70,89,239.0],[70,90,2.0],[70,91,1.0],[70,94,53.0],[70,96,1.0],[70,99,1.0],[70,101,1.0],[70,103,5.0],[70,104,102.0],[70,108,44.0],[70,110,255.0],[70,111,21.0],[70,112,1358.0],[70,116,3.0],[70,118,1.0],[70,119,2.0],[70,127,6.0],[70,132,1.0],[70,135,202.0],[70,137,8.0],[70,142,365.0],[70,143,256.0],[70,144,1333.0],[70,148,825.0],[70,151,10.0],[70,152,1.0],[70,158,2.0],[70,162,1068.0],[70,168,1.0],[70,173,1.0],[70,175,1381.0],[70,181,1.0],[70,188,1.0],[70,190,1.0],[70,191,10.0],[70,192,2800.0],[70,195,1.0],[70,199,1.0],[70,202,1.0],[70,205,24.0],[70,217,68.0],[70,223,796.0],[70,226,1002.0],[70,233,4.0],[70,234,3.0],[70,236,28.0],[70,239,959.0],[70,241,10.0],[70,243,101.0],[70,249,2.0],[70,252,1.0],[70,254,42.0],[70,266,1.0],[70,267,1.0],[70,277,2.0],[70,278,1198.0],[70,283,1.0],[70,285,26.0],[70,291,1.0],[70,299,50.0],[70,300,377.0],[70,301,323.0],[70,304,193.0],[70,305,1.0],[70,318,16.0],[70,329,25.0],[70,335,1.0],[71,5,61.0],[71,7,96.0],[71,10,1.0],[71,11,1.0],[71,12,5.0],[71,13,198.0],[71,14,14.0],[71,16,1.0],[71,17,90.0],[71,18,1.0],[71,20,10.0],[71,22,80.0],[71,23,167.0],[71,24,1.0],[71,25,13.0],[71,26,149.0],[71,27,209.0],[71,28,4.0],[71,29,40.0],[71,30,1.0],[71,35,154.0],[71,36,1.0],[71,38,1.0],[71,39,1.0],[71,40,281.0],[71,43,11.0],[71,47,22.0],[71,49,1.0],[71,51,1.0],[71,54,1.0],[71,56,6.0],[71,58,20.0],[71,59,3.0],[71,60,5.0],[71,66,1.0],[71,69,127.0],[71,71,85.0],[71,73,4.0],[71,75,1.0],[71,76,20.0],[71,79,11.0],[71,80,10.0],[71,81,2.0],[71,82,3.0],[71,84,46.0],[71,86,19.0],[71,88,24.0],[71,90,1.0],[71,92,1.0],[71,93,1.0],[71,94,29.0],[71,95,1.0],[71,96,49.0],[71,98,1.0],[71,99,1.0],[71,100,19.0],[71,104,10.0],[71,105,1.0],[71,106,1.0],[71,109,20.0],[71,110,1.0],[71,112,1.0],[71,113,52.0],[71,117,155.0],[71,118,2.0],[71,119,44.0],[71,120,1.0],[71,122,63.0],[71,123,19.0],[71,124,103.0],[71,126,9.0],[71,127,57.0],[71,131,33.0],[71,132,1.0],[71,133,23.0],[71,134,144.0],[71,138,18.0],[71,139,236.0],[71,141,3.0],[71,145,1.0],[71,146,85.0],[71,148,1.0],[71,152,87.0],[71,153,55.0],[71,155,2.0],[71,158,125.0],[71,159,3.0],[71,161,127.0],[71,167,2.0],[71,168,26.0],[71,171,7.0],[71,175,2.0],[71,180,15.0],[71,184,1.0],[71,186,2.0],[71,190,9.0],[71,193,218.0],[71,195,164.0],[71,196,3.0],[71,197,2.0],[71,199,66.0],[71,200,3.0],[71,202,2.0],[71,203,9.0],[71,206,3.0],[71,213,11.0],[71,216,57.0],[71,218,1.0],[71,219,22.0],[71,220,5.0],[71,222,1.0],[71,223,6.0],[71,233,7.0],[71,238,1.0],[71,241,5.0],[71,242,18.0],[71,244,42.0],[71,250,64.0],[71,253,149.0],[71,254,1.0],[71,255,18.0],[71,261,7.0],[71,264,252.0],[71,268,1.0],[71,271,13.0],[71,272,6.0],[71,273,28.0],[71,276,9.0],[71,279,1.0],[71,281,624.0],[71,286,1.0],[71,293,39.0],[71,298,99.0],[71,299,2.0],[71,303,21.0],[71,306,15.0],[71,307,1.0],[71,312,4.0],[71,313,78.0],[71,316,1.0],[71,321,28.0],[71,326,19.0],[71,328,19.0],[71,331,40.0],[72,3,75.0],[72,14,1.0],[72,21,1.0],[72,26,2.0],[72,36,171.0],[72,39,1.0],[72,41,1.0],[72,44,1443.0],[72,85,3.0],[72,93,1.0],[72,97,9.0],[72,101,1.0],[72,106,1.0],[72,111,4.0],[72,113,2.0],[72,115,107.0],[72,123,129.0],[72,204,46.0],[72,213,1.0],[72,242,8.0],[72,288,38.0],[73,1,1.0],[73,3,474.0],[73,10,6.0],[73,17,2.0],[73,18,1.0],[73,25,1.0],[73,31,2.0],[73,34,1.0],[73,39,899.0],[73,46,13.0],[73,65,5.0],[73,75,18.0],[73,92,77.0],[73,94,1.0],[73,98,106.0],[73,102,28.0],[73,105,1.0],[73,113,7.0],[73,122,7.0],[73,135,1.0],[73,136,1.0],[73,141,2.0],[73,173,1.0],[73,184,209.0],[73,194,1.0],[73,195,5.0],[73,207,4.0],[73,219,5.0],[73,220,13.0],[73,227,30.0],[73,234,10.0],[73,237,2.0],[73,250,1.0],[73,254,79.0],[73,264,1.0],[73,270,16.0],[73,272,1.0],[73,283,1.0],[73,319,1.0],[74,49,1.0],[74,63,1.0],[74,77,1.0],[74,82,1.0],[74,98,5.0],[74,107,1.0],[74,126,56.0],[74,138,212.0],[74,140,1638.0],[74,143,1.0],[74,193,1.0],[74,215,1.0],[74,221,1.0],[74,245,1131.0],[74,252,1.0],[75,0,1.0],[75,1,6.0],[75,4,18.0],[75,9,1.0],[75,16,47.0],[75,19,1.0],[75,22,86.0],[75,24,34.0],[75,25,1.0],[75,41,60.0],[75,45,114.0],[75,48,505.0],[75,51,6.0],[75,56,4.0],[75,59,59.0],[75,68,18.0],[75,72,6.0],[75,75,285.0],[75,77,446.0],[75,80,25.0],[75,88,18.0],[75,95,142.0],[75,105,2.0],[75,106,47.0],[75,110,9.0],[75,115,44.0],[75,122,1.0],[75,124,89.0],[75,126,3.0],[75,135,1.0],[75,138,25.0],[75,139,10.0],[75,144,22.0],[75,148,98.0],[75,155,1.0],[75,158,19.0],[75,159,1.0],[75,160,173.0],[75,164,15.0],[75,172,21.0],[75,173,17.0],[75,178,54.0],[75,181,1.0],[75,186,49.0],[75,204,38.0],[75,213,10.0],[75,223,1.0],[75,224,1.0],[75,226,1.0],[75,231,1.0],[75,234,9.0],[75,239,4.0],[75,241,199.0],[75,244,108.0],[75,246,1.0],[75,247,1.0],[75,252,63.0],[75,255,1.0],[75,264,13.0],[75,271,65.0],[75,281,117.0],[75,283,1.0],[75,290,374.0],[75,299,40.0],[75,305,18.0],[75,320,1.0],[75,321,15.0],[75,326,39.0],[75,331,5.0],[76,4,8.0],[76,9,20.0],[76,10,1.0],[76,23,12.0],[76,24,15.0],[76,25,3.0],[76,43,3.0],[76,48,2.0],[76,50,18.0],[76,72,37.0],[76,77,13.0],[76,87,1.0],[76,93,1.0],[76,104,2.0],[76,129,8.0],[76,133,1.0],[76,146,8.0],[76,147,4.0],[76,152,5.0],[76,154,52.0],[76,155,34.0],[76,158,4.0],[76,159,5.0],[76,163,71.0],[76,164,1.0],[76,166,550.0],[76,168,7.0],[76,169,125.0],[76,177,4.0],[76,182,4.0],[76,183,7.0],[76,199,1.0],[76,200,2.0],[76,202,1.0],[76,203,37.0],[76,204,16.0],[76,205,3.0],[76,207,10.0],[76,222,11.0],[76,230,21.0],[76,231,8.0],[76,237,1.0],[76,239,281.0],[76,260,11.0],[76,267,175.0],[76,275,2.0],[76,287,1.0],[76,307,18.0],[76,312,14.0],[76,313,16.0],[77,3,2.0],[77,6,1.0],[77,10,21.0],[77,12,1.0],[77,21,1.0],[77,25,1.0],[77,30,4.0],[77,42,1.0],[77,43,1.0],[77,50,4.0],[77,55,1.0],[77,56,3.0],[77,60,17.0],[77,66,1.0],[77,77,36.0],[77,81,1.0],[77,85,36.0],[77,87,6.0],[77,91,1.0],[77,105,1.0],[77,106,34.0],[77,118,1.0],[77,126,5.0],[77,142,7.0],[77,151,3.0],[77,169,2.0],[77,172,20.0],[77,186,4.0],[77,195,1.0],[77,197,4.0],[77,202,10.0],[77,207,26.0],[77,208,20.0],[77,210,3.0],[77,211,1.0],[77,219,3.0],[77,224,49.0],[77,228,1.0],[77,231,1.0],[77,237,15.0],[77,255,1.0],[77,256,4.0],[77,261,4.0],[77,265,10.0],[77,268,12.0],[77,270,1.0],[77,272,1.0],[77,275,3.0],[77,291,42.0],[77,298,1.0],[77,301,6.0],[77,304,12.0],[77,312,1.0],[77,323,2.0],[77,330,1.0],[77,335,1.0],[78,36,3.0],[78,39,28.0],[78,53,25.0],[78,57,17.0],[78,64,3.0],[78,79,48.0],[78,94,1.0],[78,96,400.0],[78,128,123.0],[78,149,14.0],[78,188,1.0],[78,201,1.0],[78,222,3.0],[78,232,4.0],[78,236,188.0],[78,237,1.0],[78,248,7.0],[78,275,1.0],[78,280,3.0],[78,309,6.0],[79,2,3.0],[79,3,3.0],[79,4,1.0],[79,5,3.0],[79,6,4.0],[79,7,17.0],[79,8,1.0],[79,10,2.0],[79,11,9.0],[79,12,2.0],[79,13,5.0],[79,14,5.0],[79,15,4.0],[79,16,8.0],[79,17,1.0],[79,18,2.0],[79,19,3.0],[79,20,2.0],[79,21,3.0],[79,22,2.0],[79,23,6.0],[79,24,2.0],[79,25,2.0],[79,26,5.0],[79,27,4.0],[79,28,1.0],[79,29,2.0],[79,30,3.0],[79,32,1.0],[79,33,2.0],[79,35,1.0],[79,36,4.0],[79,37,4.0],[79,38,3.0],[79,39,7.0],[79,40,2.0],[79,41,1.0],[79,42,3.0],[79,45,3.0],[79,46,5.0],[79,47,4.0],[79,48,2.0],[79,51,10.0],[79,52,5.0],[79,54,7.0],[79,57,4.0],[79,58,2.0],[79,60,3.0],[79,61,2.0],[79,62,6.0],[79,64,2.0],[79,65,1.0],[79,66,3.0],[79,67,5.0],[79,68,1.0],[79,69,3.0],[79,70,14.0],[79,72,2.0],[79,73,1.0],[79,74,3.0],[79,75,4.0],[79,76,1.0],[79,77,1.0],[79,78,2.0],[79,79,1.0],[79,80,3.0],[79,81,3.0],[79,83,4.0],[79,84,4.0],[79,85,2.0],[79,86,7.0],[79,88,2.0],[79,89,5.0],[79,90,3.0],[79,91,7.0],[79,92,11.0],[79,93,6.0],[79,94,7.0],[79,96,7.0],[79,98,1.0],[79,99,8.0],[79,101,5.0],[79,104,16.0],[79,105,3.0],[79,106,2.0],[79,109,2.0],[79,112,3.0],[79,115,2.0],[79,116,1.0],[79,117,5.0],[79,118,4.0],[79,120,4.0],[79,121,4.0],[79,122,1.0],[79,124,7.0],[79,125,1.0],[79,126,2.0],[79,127,9.0],[79,128,1.0],[79,129,2.0],[79,130,2.0],[79,132,8.0],[79,133,2.0],[79,134,1.0],[79,135,1.0],[79,136,6.0],[79,137,2.0],[79,141,2.0],[79,142,3.0],[79,143,2.0],[79,144,2.0],[79,145,5.0],[79,146,6.0],[79,147,1.0],[79,148,10.0],[79,149,5.0],[79,150,1.0],[79,151,1.0],[79,152,5.0],[79,153,1.0],[79,154,1.0],[79,155,5.0],[79,156,10.0],[79,157,1.0],[79,158,14.0],[79,159,2.0],[79,160,2.0],[79,161,2.0],[79,162,1.0],[79,163,3.0],[79,164,1.0],[79,166,10.0],[79,167,3.0],[79,168,1.0],[79,169,1.0],[79,170,2.0],[79,171,2.0],[79,173,1.0],[79,174,5.0],[79,175,2.0],[79,176,23.0],[79,177,2.0],[79,179,2.0],[79,180,5.0],[79,181,1.0],[79,183,9.0],[79,184,1.0],[79,185,2.0],[79,186,3.0],[79,187,2.0],[79,189,5.0],[79,191,1.0],[79,192,1.0],[79,193,14.0],[79,194,10.0],[79,195,1.0],[79,196,1.0],[79,197,2.0],[79,199,1.0],[79,200,6.0],[79,202,2.0],[79,203,3.0],[79,204,1.0],[79,205,1.0],[79,206,4.0],[79,209,8.0],[79,210,2.0],[79,211,1.0],[79,212,2.0],[79,213,6.0],[79,214,1.0],[79,215,4.0],[79,217,5.0],[79,218,6.0],[79,221,4.0],[79,222,6.0],[79,223,4.0],[79,224,1.0],[79,225,3.0],[79,226,2.0],[79,227,4.0],[79,228,4.0],[79,229,1.0],[79,232,2.0],[79,233,1.0],[79,235,1.0],[79,236,1.0],[79,237,1.0],[79,243,1.0],[79,244,2.0],[79,246,5.0],[79,248,3.0],[79,250,6.0],[79,251,5.0],[79,252,3.0],[79,259,10.0],[79,263,1.0],[79,265,1.0],[79,267,1.0],[79,268,1.0],[79,269,4.0],[79,270,1.0],[79,272,2.0],[79,273,5.0],[79,274,2.0],[79,278,1.0],[79,283,4.0],[79,286,3.0],[79,287,4.0],[79,288,1.0],[79,289,2.0],[79,292,8.0],[79,294,3.0],[79,295,3.0],[79,300,1.0],[79,301,1.0],[79,302,1.0],[79,303,1.0],[79,306,3.0],[79,307,2.0],[79,311,1.0],[79,313,2.0],[79,316,1.0],[79,317,4.0],[79,319,1.0],[79,320,1.0],[79,321,3.0],[79,322,2.0],[79,323,3.0],[79,324,1.0],[79,325,1.0],[79,328,2.0],[79,334,1.0],[79,335,1.0],[80,0,8.0],[80,1,68.0],[80,2,96.0],[80,3,143.0],[80,4,2.0],[80,5,18.0],[80,6,9.0],[80,7,15.0],[80,8,41.0],[80,9,126.0],[80,10,2.0],[80,11,75.0],[80,12,1.0],[80,13,132.0],[80,14,21.0],[80,15,20.0],[80,16,18.0],[80,17,23.0],[80,18,22.0],[80,19,48.0],[80,20,5.0],[80,21,2.0],[80,22,26.0],[80,23,28.0],[80,24,116.0],[80,25,19.0],[80,27,432.0],[80,28,15.0],[80,29,132.0],[80,30,4.0],[80,31,16.0],[80,33,187.0],[80,34,16.0],[80,35,92.0],[80,36,2354.0],[80,37,76.0],[80,38,3.0],[80,39,22.0],[80,40,3.0],[80,41,48.0],[80,42,40.0],[80,43,5.0],[80,44,1.0],[80,45,28.0],[80,47,46.0],[80,48,184.0],[80,49,144.0],[80,50,3.0],[80,51,180.0],[80,52,161.0],[80,53,4.0],[80,54,28.0],[80,55,5.0],[80,56,1.0],[80,57,11.0],[80,58,30.0],[80,59,67.0],[80,60,2.0],[80,61,45.0],[80,62,104.0],[80,63,4.0],[80,64,199.0],[80,65,6.0],[80,66,29.0],[80,67,14.0],[80,68,8.0],[80,69,6.0],[80,70,4.0],[80,71,39.0],[80,72,173.0],[80,73,1.0],[80,74,6.0],[80,75,1.0],[80,76,7.0],[80,77,59.0],[80,78,349.0],[80,79,8.0],[80,80,10.0],[80,81,10.0],[80,82,8.0],[80,83,127.0],[80,84,63.0],[80,85,40.0],[80,86,4.0],[80,87,5.0],[80,88,44.0],[80,89,27.0],[80,90,21.0],[80,91,4.0],[80,92,7.0],[80,93,59.0],[80,94,5.0],[80,95,7.0],[80,96,4.0],[80,97,18.0],[80,98,2.0],[80,99,42.0],[80,100,16.0],[80,101,21.0],[80,102,19.0],[80,103,4.0],[80,104,36.0],[80,105,1.0],[80,106,14.0],[80,107,32.0],[80,108,121.0],[80,109,30.0],[80,110,12.0],[80,111,566.0],[80,112,75.0],[80,113,45.0],[80,114,78.0],[80,115,105.0],[80,116,2.0],[80,117,85.0],[80,118,2.0],[80,119,1.0],[80,120,94.0],[80,121,128.0],[80,123,10.0],[80,124,8.0],[80,125,11.0],[80,127,1.0],[80,128,7.0],[80,129,36.0],[80,130,9.0],[80,132,10.0],[80,133,2.0],[80,134,51.0],[80,135,434.0],[80,136,10.0],[80,137,3.0],[80,138,4.0],[80,139,3.0],[80,140,4.0],[80,141,64.0],[80,142,3.0],[80,143,402.0],[80,144,117.0],[80,145,14.0],[80,146,43.0],[80,147,50.0],[80,148,17.0],[80,149,8.0],[80,150,125.0],[80,151,9.0],[80,152,4.0],[80,153,47.0],[80,154,20.0],[80,155,18.0],[80,156,91.0],[80,157,49.0],[80,158,5.0],[80,159,42.0],[80,160,9.0],[80,161,102.0],[80,162,45.0],[80,163,16.0],[80,164,4.0],[80,165,312.0],[80,166,273.0],[80,167,2364.0],[80,168,93.0],[80,169,21.0],[80,170,105.0],[80,171,103.0],[80,172,7.0],[80,173,19.0],[80,175,30.0],[80,176,8.0],[80,177,156.0],[80,179,94.0],[80,180,106.0],[80,181,103.0],[80,182,7.0],[80,183,298.0],[80,184,9.0],[80,185,67.0],[80,186,7.0],[80,187,2.0],[80,188,1.0],[80,189,88.0],[80,190,3.0],[80,191,13.0],[80,192,206.0],[80,193,20.0],[80,194,47.0],[80,195,53.0],[80,196,2.0],[80,197,8.0],[80,198,123.0],[80,199,47.0],[80,200,14.0],[80,201,41.0],[80,202,2.0],[80,203,1.0],[80,204,18.0],[80,205,1.0],[80,206,4.0],[80,207,2.0],[80,208,3.0],[80,209,22.0],[80,210,13.0],[80,211,129.0],[80,212,38.0],[80,213,51.0],[80,214,17.0],[80,215,50.0],[80,216,58.0],[80,217,26.0],[80,218,26.0],[80,219,1.0],[80,220,10.0],[80,221,1.0],[80,222,18.0],[80,223,9.0],[80,224,3.0],[80,225,65.0],[80,226,395.0],[80,227,4.0],[80,228,125.0],[80,229,250.0],[80,230,17.0],[80,231,29.0],[80,232,57.0],[80,233,127.0],[80,234,4.0],[80,235,10.0],[80,236,36.0],[80,237,28.0],[80,238,38.0],[80,239,1171.0],[80,240,116.0],[80,241,1.0],[80,242,2.0],[80,243,1.0],[80,244,26.0],[80,245,1.0],[80,246,202.0],[80,247,12.0],[80,248,75.0],[80,249,9.0],[80,250,8.0],[80,251,24.0],[80,252,148.0],[80,253,35.0],[80,254,118.0],[80,255,1714.0],[80,256,2.0],[80,257,24.0],[80,258,171.0],[80,259,195.0],[80,260,20.0],[80,261,10.0],[80,262,102.0],[80,264,2.0],[80,265,14.0],[80,266,117.0],[80,267,97.0],[80,268,93.0],[80,269,189.0],[80,270,8.0],[80,271,64.0],[80,272,27.0],[80,273,64.0],[80,274,26.0],[80,275,13.0],[80,277,3.0],[80,278,251.0],[80,279,6.0],[80,280,24.0],[80,281,50.0],[80,282,15.0],[80,283,493.0],[80,284,3.0],[80,285,192.0],[80,286,104.0],[80,287,25.0],[80,289,5.0],[80,290,95.0],[80,291,56.0],[80,292,7.0],[80,293,23.0],[80,294,8.0],[80,295,9.0],[80,297,17.0],[80,298,72.0],[80,299,25.0],[80,300,28.0],[80,301,2.0],[80,302,207.0],[80,303,1.0],[80,305,4.0],[80,306,5.0],[80,307,9.0],[80,308,177.0],[80,309,2.0],[80,310,6.0],[80,312,2.0],[80,313,15.0],[80,314,55.0],[80,315,22.0],[80,317,29.0],[80,318,42.0],[80,319,131.0],[80,320,40.0],[80,321,10.0],[80,322,24.0],[80,323,137.0],[80,324,17.0],[80,325,86.0],[80,326,17.0],[80,327,120.0],[80,328,11.0],[80,329,102.0],[80,330,24.0],[80,331,45.0],[80,332,4.0],[80,333,177.0],[80,334,20.0],[80,335,14.0],[81,0,4.0],[81,1,1.0],[81,9,3.0],[81,13,1.0],[81,14,1.0],[81,24,1.0],[81,25,3.0],[81,31,1.0],[81,32,18.0],[81,40,1.0],[81,51,8.0],[81,54,5.0],[81,55,1.0],[81,56,3.0],[81,62,7.0],[81,65,1.0],[81,67,1.0],[81,68,11.0],[81,71,217.0],[81,82,11.0],[81,84,3.0],[81,85,1.0],[81,87,4.0],[81,93,10.0],[81,94,3.0],[81,104,2.0],[81,105,2.0],[81,116,1.0],[81,118,2.0],[81,122,1.0],[81,123,2.0],[81,124,1.0],[81,125,8.0],[81,127,10.0],[81,129,1.0],[81,132,4.0],[81,133,1.0],[81,137,1.0],[81,138,4.0],[81,140,3.0],[81,145,4.0],[81,146,13.0],[81,151,27.0],[81,155,1.0],[81,169,11.0],[81,176,1.0],[81,183,1.0],[81,184,8.0],[81,187,1.0],[81,189,3.0],[81,190,3.0],[81,191,5.0],[81,192,1.0],[81,194,1.0],[81,195,1.0],[81,200,1.0],[81,205,2.0],[81,207,12.0],[81,211,1.0],[81,212,1.0],[81,213,11.0],[81,217,1.0],[81,219,11.0],[81,222,3.0],[81,224,1.0],[81,227,1.0],[81,238,2.0],[81,244,2.0],[81,245,19.0],[81,249,1.0],[81,261,6.0],[81,262,1.0],[81,266,1.0],[81,268,3.0],[81,271,1.0],[81,272,1.0],[81,273,2.0],[81,280,1.0],[81,281,7.0],[81,291,10.0],[81,306,1.0],[81,311,3.0],[81,323,1.0],[81,328,3.0],[82,0,3.0],[82,1,10.0],[82,2,50.0],[82,3,4.0],[82,4,34.0],[82,5,29.0],[82,6,17.0],[82,7,1.0],[82,8,64.0],[82,9,32.0],[82,10,48.0],[82,11,4.0],[82,12,6.0],[82,13,31.0],[82,14,19.0],[82,15,2.0],[82,16,4.0],[82,17,73.0],[82,18,28.0],[82,19,2.0],[82,20,79.0],[82,21,105.0],[82,22,1.0],[82,23,6.0],[82,24,8.0],[82,25,55.0],[82,26,5.0],[82,27,2.0],[82,28,53.0],[82,29,12.0],[82,30,17.0],[82,31,6.0],[82,32,34.0],[82,33,50.0],[82,34,4.0],[82,35,78.0],[82,36,4.0],[82,37,10.0],[82,38,52.0],[82,39,6.0],[82,40,10.0],[82,41,18.0],[82,42,41.0],[82,43,6.0],[82,44,12.0],[82,45,19.0],[82,46,8.0],[82,47,80.0],[82,48,18.0],[82,49,12.0],[82,50,23.0],[82,51,6.0],[82,52,22.0],[82,53,44.0],[82,54,15.0],[82,55,34.0],[82,56,8.0],[82,57,1.0],[82,58,14.0],[82,59,20.0],[82,60,35.0],[82,61,26.0],[82,62,25.0],[82,65,38.0],[82,66,14.0],[82,67,8.0],[82,68,45.0],[82,69,95.0],[82,70,3.0],[82,71,4.0],[82,72,50.0],[82,73,26.0],[82,74,2.0],[82,75,6.0],[82,76,48.0],[82,77,111.0],[82,78,12.0],[82,79,7.0],[82,80,93.0],[82,81,42.0],[82,82,3.0],[82,83,4.0],[82,84,5.0],[82,85,103.0],[82,86,14.0],[82,87,16.0],[82,88,3.0],[82,89,23.0],[82,90,46.0],[82,91,1.0],[82,93,153.0],[82,94,7.0],[82,95,14.0],[82,96,6.0],[82,97,5.0],[82,98,16.0],[82,100,1.0],[82,101,1.0],[82,102,14.0],[82,103,12.0],[82,104,2.0],[82,105,19.0],[82,106,132.0],[82,107,4.0],[82,108,29.0],[82,109,1.0],[82,112,5.0],[82,113,5.0],[82,114,1.0],[82,115,19.0],[82,116,6.0],[82,117,3.0],[82,118,7.0],[82,119,73.0],[82,120,21.0],[82,121,1.0],[82,123,8.0],[82,124,4.0],[82,126,6.0],[82,127,3.0],[82,132,9.0],[82,133,13.0],[82,134,6.0],[82,135,16.0],[82,136,6.0],[82,137,46.0],[82,138,2.0],[82,139,8.0],[82,142,8.0],[82,144,5.0],[82,145,24.0],[82,146,1.0],[82,147,25.0],[82,148,2.0],[82,150,7.0],[82,151,2.0],[82,152,4.0],[82,153,3.0],[82,154,67.0],[82,155,4.0],[82,156,4.0],[82,158,3.0],[82,159,2.0],[82,160,3.0],[82,161,6.0],[82,162,4.0],[82,163,31.0],[82,164,1.0],[82,165,3.0],[82,166,1.0],[82,167,1.0],[82,169,21.0],[82,170,3.0],[82,172,16.0],[82,173,3.0],[82,174,2.0],[82,175,2.0],[82,176,30.0],[82,178,4.0],[82,180,29.0],[82,181,12.0],[82,182,2.0],[82,183,13.0],[82,184,27.0],[82,185,5.0],[82,186,6.0],[82,187,22.0],[82,188,61.0],[82,189,5.0],[82,190,51.0],[82,191,8.0],[82,192,5.0],[82,193,1.0],[82,194,3.0],[82,195,94.0],[82,197,127.0],[82,199,6.0],[82,200,1.0],[82,201,1.0],[82,202,55.0],[82,204,9.0],[82,205,1.0],[82,206,60.0],[82,207,75.0],[82,208,27.0],[82,209,2.0],[82,210,27.0],[82,211,63.0],[82,212,3.0],[82,213,17.0],[82,214,38.0],[82,216,19.0],[82,217,1.0],[82,218,2.0],[82,219,7.0],[82,220,7.0],[82,221,22.0],[82,222,1.0],[82,223,8.0],[82,224,111.0],[82,226,1.0],[82,227,112.0],[82,228,4.0],[82,229,9.0],[82,230,28.0],[82,231,60.0],[82,232,28.0],[82,233,4.0],[82,234,2.0],[82,235,40.0],[82,236,3.0],[82,237,5.0],[82,238,3.0],[82,240,4.0],[82,241,11.0],[82,242,21.0],[82,243,37.0],[82,244,2.0],[82,245,2.0],[82,246,9.0],[82,247,26.0],[82,248,14.0],[82,249,8.0],[82,250,7.0],[82,251,3.0],[82,252,7.0],[82,253,23.0],[82,256,12.0],[82,257,28.0],[82,260,7.0],[82,261,6.0],[82,262,59.0],[82,263,8.0],[82,264,30.0],[82,265,32.0],[82,267,2.0],[82,268,45.0],[82,270,2.0],[82,271,1.0],[82,272,1.0],[82,273,10.0],[82,274,7.0],[82,275,1.0],[82,276,4.0],[82,278,8.0],[82,279,12.0],[82,280,17.0],[82,281,4.0],[82,284,1.0],[82,285,7.0],[82,286,1.0],[82,287,3.0],[82,288,2.0],[82,291,29.0],[82,294,12.0],[82,295,3.0],[82,296,2.0],[82,297,6.0],[82,298,9.0],[82,301,20.0],[82,303,24.0],[82,304,55.0],[82,305,287.0],[82,307,18.0],[82,308,11.0],[82,309,6.0],[82,310,10.0],[82,311,22.0],[82,312,4.0],[82,314,7.0],[82,315,2.0],[82,317,1.0],[82,318,3.0],[82,320,6.0],[82,321,10.0],[82,323,12.0],[82,324,1.0],[82,325,5.0],[82,326,6.0],[82,328,3.0],[82,329,8.0],[82,330,23.0],[82,331,2.0],[82,333,2.0],[82,334,1.0],[83,0,1577.0],[83,1,8097.0],[83,2,13898.0],[83,3,18539.0],[83,4,4710.0],[83,5,16566.0],[83,6,15867.0],[83,7,25628.0],[83,8,5937.0],[83,9,7053.0],[83,10,22014.0],[83,11,34843.0],[83,12,14542.0],[83,13,15907.0],[83,14,24216.0],[83,15,22030.0],[83,16,21794.0],[83,17,6408.0],[83,18,27578.0],[83,19,17790.0],[83,20,9143.0],[83,21,5426.0],[83,22,29161.0],[83,23,37302.0],[83,24,10453.0],[83,25,24693.0],[83,26,32029.0],[83,27,15324.0],[83,28,2457.0],[83,29,11225.0],[83,30,15749.0],[83,31,4750.0],[83,32,15129.0],[83,33,14119.0],[83,34,1380.0],[83,35,51743.0],[83,36,21090.0],[83,37,24896.0],[83,38,6772.0],[83,39,35169.0],[83,40,30838.0],[83,41,7787.0],[83,42,16939.0],[83,43,6043.0],[83,44,6242.0],[83,45,9599.0],[83,46,17554.0],[83,47,9893.0],[83,48,15102.0],[83,49,3652.0],[83,50,2381.0],[83,51,38214.0],[83,52,33978.0],[83,53,377.0],[83,54,20745.0],[83,55,6145.0],[83,56,2623.0],[83,57,3944.0],[83,58,16830.0],[83,59,9209.0],[83,60,10933.0],[83,61,9797.0],[83,62,29533.0],[83,63,2473.0],[83,64,7161.0],[83,65,14192.0],[83,66,32773.0],[83,67,20534.0],[83,68,5642.0],[83,69,24774.0],[83,70,11890.0],[83,71,1603.0],[83,72,8569.0],[83,73,1504.0],[83,74,11506.0],[83,75,25754.0],[83,76,25641.0],[83,77,11294.0],[83,78,15043.0],[83,79,5950.0],[83,80,11614.0],[83,81,8781.0],[83,82,17346.0],[83,83,27093.0],[83,84,28107.0],[83,85,3722.0],[83,86,24147.0],[83,87,11983.0],[83,88,7459.0],[83,89,21430.0],[83,90,14931.0],[83,91,15529.0],[83,92,23016.0],[83,93,26370.0],[83,94,25814.0],[83,95,2012.0],[83,96,9873.0],[83,97,1432.0],[83,98,12827.0],[83,99,24261.0],[83,100,3915.0],[83,101,33896.0],[83,102,5296.0],[83,103,3097.0],[83,104,31550.0],[83,105,23066.0],[83,106,13252.0],[83,107,289.0],[83,108,1809.0],[83,109,9631.0],[83,110,10447.0],[83,111,6124.0],[83,112,11671.0],[83,113,6865.0],[83,114,7931.0],[83,115,10228.0],[83,116,8547.0],[83,117,21967.0],[83,118,29805.0],[83,119,345.0],[83,120,23095.0],[83,121,23694.0],[83,122,10606.0],[83,123,5787.0],[83,124,34069.0],[83,125,12152.0],[83,126,9224.0],[83,127,31351.0],[83,128,13689.0],[83,129,13892.0],[83,130,24530.0],[83,131,14515.0],[83,132,38617.0],[83,133,14453.0],[83,134,12800.0],[83,135,7780.0],[83,136,47221.0],[83,137,9513.0],[83,138,4566.0],[83,139,7646.0],[83,140,13299.0],[83,141,27846.0],[83,142,7771.0],[83,143,35614.0],[83,144,17617.0],[83,145,29974.0],[83,146,44835.0],[83,147,13502.0],[83,148,31797.0],[83,149,35740.0],[83,150,7350.0],[83,151,6348.0],[83,152,22348.0],[83,153,15801.0],[83,154,9961.0],[83,155,31436.0],[83,156,9406.0],[83,157,17534.0],[83,158,42996.0],[83,159,23652.0],[83,160,7181.0],[83,161,11364.0],[83,162,6659.0],[83,163,4580.0],[83,164,7200.0],[83,165,1786.0],[83,166,15848.0],[83,167,26963.0],[83,168,12828.0],[83,169,37375.0],[83,170,13045.0],[83,171,11483.0],[83,172,7254.0],[83,173,22461.0],[83,174,853.0],[83,175,16308.0],[83,176,26462.0],[83,177,13312.0],[83,178,2902.0],[83,179,13129.0],[83,180,19393.0],[83,181,2371.0],[83,182,10500.0],[83,183,41686.0],[83,184,2332.0],[83,185,16574.0],[83,186,7141.0],[83,187,25663.0],[83,188,5021.0],[83,189,21914.0],[83,190,4164.0],[83,191,9721.0],[83,192,21473.0],[83,193,48088.0],[83,194,58517.0],[83,195,4612.0],[83,196,941.0],[83,197,12402.0],[83,198,3716.0],[83,199,6386.0],[83,200,11068.0],[83,201,1003.0],[83,202,8466.0],[83,203,12671.0],[83,204,4999.0],[83,205,2926.0],[83,206,5700.0],[83,207,21.0],[83,208,878.0],[83,209,8249.0],[83,210,5304.0],[83,211,338.0],[83,212,14423.0],[83,213,35004.0],[83,214,3174.0],[83,215,16518.0],[83,216,1222.0],[83,217,15142.0],[83,218,14124.0],[83,219,3181.0],[83,220,2641.0],[83,221,22535.0],[83,222,17476.0],[83,223,27011.0],[83,224,1095.0],[83,225,45345.0],[83,226,16248.0],[83,227,16121.0],[83,228,9809.0],[83,229,11233.0],[83,230,2049.0],[83,231,7411.0],[83,232,22909.0],[83,233,10956.0],[83,234,6395.0],[83,235,11103.0],[83,236,1979.0],[83,237,5764.0],[83,238,10455.0],[83,239,3865.0],[83,240,16379.0],[83,241,1789.0],[83,242,7766.0],[83,243,5169.0],[83,244,10172.0],[83,245,10242.0],[83,246,24726.0],[83,247,9541.0],[83,248,12505.0],[83,249,2615.0],[83,250,25884.0],[83,251,23422.0],[83,252,25807.0],[83,253,430.0],[83,254,33.0],[83,255,9401.0],[83,256,446.0],[83,257,7630.0],[83,258,9524.0],[83,259,44183.0],[83,260,53.0],[83,261,5194.0],[83,262,4791.0],[83,263,6233.0],[83,264,4373.0],[83,265,7391.0],[83,266,104.0],[83,267,1828.0],[83,268,14449.0],[83,269,13988.0],[83,270,7729.0],[83,271,548.0],[83,272,12528.0],[83,273,17257.0],[83,274,15473.0],[83,275,1630.0],[83,276,645.0],[83,277,4254.0],[83,278,6750.0],[83,279,1838.0],[83,280,3422.0],[83,281,27942.0],[83,282,12327.0],[83,283,39003.0],[83,284,6960.0],[83,285,5678.0],[83,286,13303.0],[83,287,26447.0],[83,288,6696.0],[83,289,11676.0],[83,290,1736.0],[83,291,383.0],[83,292,22857.0],[83,293,2071.0],[83,294,12885.0],[83,295,3329.0],[83,296,2634.0],[83,297,6782.0],[83,298,2994.0],[83,299,13458.0],[83,300,16294.0],[83,301,2615.0],[83,302,5224.0],[83,303,14623.0],[83,304,411.0],[83,305,11.0],[83,306,21289.0],[83,307,10081.0],[83,308,3009.0],[83,309,4219.0],[83,310,9460.0],[83,311,15544.0],[83,312,8994.0],[83,313,8916.0],[83,314,3252.0],[83,315,19359.0],[83,316,14257.0],[83,317,12434.0],[83,318,11248.0],[83,319,10027.0],[83,320,9024.0],[83,321,11061.0],[83,322,12181.0],[83,323,7156.0],[83,324,14048.0],[83,325,6826.0],[83,326,6021.0],[83,327,3533.0],[83,328,5911.0],[83,329,2367.0],[83,330,5438.0],[83,331,5390.0],[83,332,480.0],[83,333,6641.0],[83,334,7166.0],[83,335,7031.0],[84,2,7.0],[84,3,2.0],[84,4,10.0],[84,5,2.0],[84,6,2.0],[84,7,8.0],[84,8,2.0],[84,9,1.0],[84,10,7.0],[84,11,3.0],[84,12,2.0],[84,13,5.0],[84,14,5.0],[84,15,1.0],[84,16,6.0],[84,17,3.0],[84,18,15.0],[84,19,3.0],[84,20,2.0],[84,21,3.0],[84,22,1.0],[84,23,13.0],[84,24,5.0],[84,25,11.0],[84,26,6.0],[84,27,9.0],[84,29,1.0],[84,30,1.0],[84,32,5.0],[84,33,4.0],[84,34,1.0],[84,35,21.0],[84,36,4.0],[84,39,8.0],[84,40,1.0],[84,41,1.0],[84,42,8.0],[84,44,1.0],[84,45,1.0],[84,46,2.0],[84,47,2.0],[84,48,1.0],[84,49,4.0],[84,50,1.0],[84,51,3.0],[84,52,4.0],[84,54,5.0],[84,55,2.0],[84,56,6.0],[84,58,2.0],[84,59,1.0],[84,60,1.0],[84,61,4.0],[84,62,3.0],[84,64,1.0],[84,65,15.0],[84,66,7.0],[84,67,3.0],[84,68,3.0],[84,69,5.0],[84,70,1.0],[84,72,7.0],[84,74,1.0],[84,75,1.0],[84,76,4.0],[84,77,22.0],[84,78,2.0],[84,79,2.0],[84,80,22.0],[84,81,1.0],[84,82,9.0],[84,83,5.0],[84,84,10.0],[84,85,6.0],[84,86,9.0],[84,87,3.0],[84,88,1.0],[84,90,1.0],[84,92,4.0],[84,93,11.0],[84,94,7.0],[84,95,2.0],[84,96,3.0],[84,98,2.0],[84,101,1.0],[84,102,2.0],[84,103,1.0],[84,104,4.0],[84,105,5.0],[84,106,17.0],[84,107,1.0],[84,108,4.0],[84,110,1.0],[84,111,7.0],[84,112,2.0],[84,113,1.0],[84,115,1.0],[84,116,3.0],[84,117,3.0],[84,118,6.0],[84,119,1.0],[84,120,1.0],[84,121,3.0],[84,122,3.0],[84,124,10.0],[84,126,12.0],[84,127,4.0],[84,129,20.0],[84,130,9.0],[84,132,9.0],[84,133,6.0],[84,134,4.0],[84,135,7.0],[84,136,6.0],[84,137,5.0],[84,138,2.0],[84,141,2.0],[84,142,6.0],[84,143,4.0],[84,144,18.0],[84,145,10.0],[84,146,7.0],[84,147,6.0],[84,148,6.0],[84,149,3.0],[84,151,2.0],[84,152,10.0],[84,153,4.0],[84,154,6.0],[84,155,3.0],[84,156,2.0],[84,157,2.0],[84,158,2.0],[84,159,3.0],[84,161,5.0],[84,162,4.0],[84,163,2.0],[84,164,6.0],[84,165,1.0],[84,166,1.0],[84,167,3.0],[84,168,1.0],[84,169,24.0],[84,170,3.0],[84,171,1.0],[84,172,7.0],[84,173,2.0],[84,176,5.0],[84,177,24.0],[84,179,1.0],[84,180,4.0],[84,182,4.0],[84,183,6.0],[84,185,2.0],[84,186,1.0],[84,187,3.0],[84,189,2.0],[84,190,4.0],[84,191,3.0],[84,192,10.0],[84,193,7.0],[84,194,8.0],[84,195,3.0],[84,197,4.0],[84,198,2.0],[84,200,2.0],[84,201,1.0],[84,202,5.0],[84,204,3.0],[84,205,3.0],[84,206,1.0],[84,208,1.0],[84,212,2.0],[84,213,19.0],[84,214,1.0],[84,215,2.0],[84,217,1.0],[84,218,8.0],[84,219,5.0],[84,220,1.0],[84,221,7.0],[84,222,19.0],[84,223,16.0],[84,224,2.0],[84,225,2.0],[84,226,1.0],[84,227,13.0],[84,229,3.0],[84,230,1.0],[84,231,4.0],[84,232,8.0],[84,233,1.0],[84,235,3.0],[84,237,5.0],[84,238,1.0],[84,239,2.0],[84,240,24.0],[84,243,11.0],[84,244,3.0],[84,245,3.0],[84,246,10.0],[84,247,5.0],[84,248,4.0],[84,249,1.0],[84,250,5.0],[84,251,13.0],[84,252,14.0],[84,255,7.0],[84,256,1.0],[84,257,7.0],[84,258,1.0],[84,259,4.0],[84,261,12.0],[84,262,8.0],[84,263,4.0],[84,264,2.0],[84,265,1.0],[84,267,1.0],[84,268,3.0],[84,269,3.0],[84,272,1.0],[84,273,5.0],[84,274,7.0],[84,277,1.0],[84,278,3.0],[84,279,1.0],[84,281,5.0],[84,283,2.0],[84,284,7.0],[84,285,5.0],[84,286,10.0],[84,287,6.0],[84,288,2.0],[84,289,1.0],[84,291,1.0],[84,293,1.0],[84,296,1.0],[84,299,1.0],[84,300,5.0],[84,301,2.0],[84,303,2.0],[84,304,3.0],[84,306,1.0],[84,307,1.0],[84,309,1.0],[84,310,1.0],[84,311,11.0],[84,313,1.0],[84,314,1.0],[84,315,1.0],[84,318,1.0],[84,320,2.0],[84,321,1.0],[84,322,3.0],[84,323,3.0],[84,326,2.0],[84,327,3.0],[84,330,4.0],[84,331,3.0],[84,333,7.0],[84,334,1.0],[85,21,1.0],[85,45,1.0],[85,51,1.0],[85,93,1.0],[85,110,424.0],[85,113,1300.0],[85,119,1.0],[85,122,3.0],[85,128,3.0],[85,133,1.0],[86,0,1.0],[86,1,1.0],[86,2,23.0],[86,3,9.0],[86,4,4.0],[86,5,4.0],[86,6,10.0],[86,7,33.0],[86,8,5.0],[86,9,5.0],[86,10,23.0],[86,11,21.0],[86,12,7.0],[86,13,25.0],[86,14,6.0],[86,15,8.0],[86,16,10.0],[86,17,3.0],[86,18,15.0],[86,19,9.0],[86,20,2.0],[86,21,8.0],[86,22,13.0],[86,23,21.0],[86,24,11.0],[86,25,14.0],[86,26,17.0],[86,27,9.0],[86,28,6.0],[86,29,10.0],[86,30,6.0],[86,31,3.0],[86,32,9.0],[86,33,8.0],[86,34,2.0],[86,35,13.0],[86,36,15.0],[86,37,13.0],[86,38,12.0],[86,39,33.0],[86,40,19.0],[86,41,6.0],[86,42,4.0],[86,43,7.0],[86,44,6.0],[86,45,3.0],[86,46,8.0],[86,47,4.0],[86,48,9.0],[86,49,2.0],[86,50,1.0],[86,51,34.0],[86,52,27.0],[86,53,1.0],[86,54,19.0],[86,55,8.0],[86,57,5.0],[86,58,4.0],[86,59,1.0],[86,60,13.0],[86,61,2.0],[86,62,17.0],[86,64,5.0],[86,65,14.0],[86,66,20.0],[86,67,17.0],[86,68,1.0],[86,69,18.0],[86,70,14.0],[86,72,6.0],[86,73,4.0],[86,74,2.0],[86,75,11.0],[86,76,6.0],[86,77,3.0],[86,78,8.0],[86,79,4.0],[86,80,7.0],[86,81,6.0],[86,82,4.0],[86,83,14.0],[86,84,6.0],[86,85,2.0],[86,86,18.0],[86,87,4.0],[86,88,2.0],[86,89,22.0],[86,90,13.0],[86,91,6.0],[86,92,21.0],[86,93,19.0],[86,94,17.0],[86,96,11.0],[86,98,3.0],[86,99,17.0],[86,100,1.0],[86,101,27.0],[86,103,1.0],[86,104,23.0],[86,105,13.0],[86,106,6.0],[86,109,11.0],[86,111,1.0],[86,113,1.0],[86,114,1.0],[86,115,4.0],[86,116,4.0],[86,117,14.0],[86,118,17.0],[86,119,1.0],[86,120,5.0],[86,121,7.0],[86,124,16.0],[86,125,4.0],[86,126,7.0],[86,127,26.0],[86,128,1.0],[86,129,5.0],[86,130,25.0],[86,131,3.0],[86,132,13.0],[86,133,8.0],[86,134,1.0],[86,135,11.0],[86,136,23.0],[86,137,4.0],[86,138,1.0],[86,139,3.0],[86,140,2.0],[86,141,17.0],[86,142,2.0],[86,143,14.0],[86,144,5.0],[86,145,20.0],[86,146,23.0],[86,147,3.0],[86,148,19.0],[86,149,15.0],[86,150,13.0],[86,151,4.0],[86,152,11.0],[86,153,2.0],[86,154,5.0],[86,155,10.0],[86,156,5.0],[86,157,4.0],[86,158,40.0],[86,159,14.0],[86,160,1.0],[86,161,4.0],[86,162,3.0],[86,163,1.0],[86,164,1.0],[86,165,3.0],[86,166,4.0],[86,167,10.0],[86,168,3.0],[86,169,9.0],[86,170,8.0],[86,171,1.0],[86,172,1.0],[86,173,10.0],[86,175,3.0],[86,176,12.0],[86,177,1.0],[86,179,6.0],[86,180,13.0],[86,181,1.0],[86,183,19.0],[86,184,1.0],[86,185,7.0],[86,186,7.0],[86,187,20.0],[86,188,2.0],[86,189,15.0],[86,191,2.0],[86,192,9.0],[86,193,30.0],[86,194,19.0],[86,195,4.0],[86,196,2.0],[86,197,1.0],[86,198,3.0],[86,199,2.0],[86,200,3.0],[86,203,9.0],[86,209,4.0],[86,210,2.0],[86,211,2.0],[86,212,4.0],[86,213,17.0],[86,214,1.0],[86,215,12.0],[86,216,3.0],[86,217,4.0],[86,218,15.0],[86,221,15.0],[86,222,13.0],[86,223,21.0],[86,225,24.0],[86,226,6.0],[86,227,5.0],[86,228,1.0],[86,229,1.0],[86,230,1.0],[86,232,7.0],[86,234,1.0],[86,235,4.0],[86,237,11.0],[86,238,2.0],[86,240,5.0],[86,241,3.0],[86,242,1.0],[86,244,2.0],[86,245,1.0],[86,246,13.0],[86,247,3.0],[86,248,3.0],[86,249,1.0],[86,250,12.0],[86,251,11.0],[86,252,11.0],[86,255,4.0],[86,257,2.0],[86,258,4.0],[86,259,25.0],[86,261,3.0],[86,262,2.0],[86,263,4.0],[86,264,2.0],[86,267,1.0],[86,268,6.0],[86,269,3.0],[86,270,2.0],[86,272,2.0],[86,273,2.0],[86,274,10.0],[86,275,2.0],[86,276,1.0],[86,277,1.0],[86,278,1.0],[86,279,1.0],[86,281,16.0],[86,282,2.0],[86,283,12.0],[86,284,2.0],[86,286,1.0],[86,287,9.0],[86,288,1.0],[86,289,3.0],[86,291,1.0],[86,292,15.0],[86,293,1.0],[86,294,2.0],[86,297,2.0],[86,299,5.0],[86,300,4.0],[86,302,1.0],[86,303,9.0],[86,304,1.0],[86,306,2.0],[86,309,1.0],[86,311,4.0],[86,313,2.0],[86,315,3.0],[86,316,3.0],[86,317,5.0],[86,318,3.0],[86,319,4.0],[86,320,4.0],[86,321,3.0],[86,322,4.0],[86,323,3.0],[86,324,1.0],[86,325,1.0],[86,326,4.0],[86,328,1.0],[86,330,1.0],[86,331,1.0],[86,334,1.0],[86,335,1.0],[87,0,1.0],[87,1,6.0],[87,2,12.0],[87,4,7.0],[87,5,12.0],[87,6,3.0],[87,8,3.0],[87,9,30.0],[87,12,4.0],[87,13,6.0],[87,14,4.0],[87,17,16.0],[87,18,8.0],[87,19,1.0],[87,20,47.0],[87,21,45.0],[87,24,1.0],[87,25,27.0],[87,28,20.0],[87,29,11.0],[87,30,4.0],[87,32,14.0],[87,33,2.0],[87,34,2.0],[87,35,21.0],[87,36,1.0],[87,37,1.0],[87,38,75.0],[87,40,1.0],[87,41,3.0],[87,42,1.0],[87,43,4.0],[87,46,2.0],[87,47,17.0],[87,48,4.0],[87,49,16.0],[87,50,4.0],[87,52,1.0],[87,53,14.0],[87,54,1.0],[87,55,2.0],[87,56,9.0],[87,57,1.0],[87,58,2.0],[87,59,8.0],[87,60,1.0],[87,61,2.0],[87,63,1.0],[87,69,22.0],[87,71,4.0],[87,72,47.0],[87,73,1.0],[87,74,4.0],[87,75,2.0],[87,76,2.0],[87,77,2.0],[87,78,1.0],[87,79,2.0],[87,80,21.0],[87,81,6.0],[87,82,2.0],[87,83,1.0],[87,84,1.0],[87,85,11.0],[87,86,4.0],[87,87,4.0],[87,89,1.0],[87,90,14.0],[87,95,8.0],[87,99,3.0],[87,100,1.0],[87,102,8.0],[87,103,5.0],[87,105,1.0],[87,106,8.0],[87,109,1.0],[87,112,2.0],[87,113,1.0],[87,115,1.0],[87,118,2.0],[87,119,42.0],[87,120,4.0],[87,121,1.0],[87,133,1.0],[87,135,1.0],[87,137,3.0],[87,139,1.0],[87,142,1.0],[87,145,2.0],[87,150,6.0],[87,151,2.0],[87,152,2.0],[87,154,21.0],[87,159,1.0],[87,160,1.0],[87,161,2.0],[87,162,1.0],[87,165,8.0],[87,167,1.0],[87,168,1.0],[87,169,1.0],[87,170,2.0],[87,173,2.0],[87,176,2.0],[87,178,2.0],[87,179,1.0],[87,180,1.0],[87,181,10.0],[87,184,35.0],[87,186,1.0],[87,187,4.0],[87,188,2.0],[87,190,2.0],[87,195,72.0],[87,196,7.0],[87,197,20.0],[87,198,1.0],[87,200,1.0],[87,202,4.0],[87,204,5.0],[87,206,10.0],[87,207,8.0],[87,209,3.0],[87,210,6.0],[87,211,31.0],[87,214,29.0],[87,216,14.0],[87,218,8.0],[87,219,1.0],[87,220,1.0],[87,221,5.0],[87,224,1.0],[87,227,6.0],[87,228,1.0],[87,229,6.0],[87,230,1.0],[87,231,44.0],[87,233,1.0],[87,235,9.0],[87,236,4.0],[87,238,2.0],[87,241,8.0],[87,242,3.0],[87,243,3.0],[87,247,1.0],[87,248,1.0],[87,250,3.0],[87,253,11.0],[87,255,1.0],[87,257,2.0],[87,262,16.0],[87,264,16.0],[87,267,2.0],[87,268,40.0],[87,270,6.0],[87,272,3.0],[87,273,3.0],[87,274,1.0],[87,276,8.0],[87,279,4.0],[87,280,9.0],[87,281,1.0],[87,285,1.0],[87,286,3.0],[87,290,1.0],[87,291,2.0],[87,294,5.0],[87,295,2.0],[87,298,16.0],[87,303,15.0],[87,304,2.0],[87,305,5.0],[87,306,2.0],[87,308,1.0],[87,309,3.0],[87,310,4.0],[87,311,1.0],[87,312,4.0],[87,321,3.0],[87,326,1.0],[87,329,5.0],[87,331,1.0],[88,6,1.0],[88,8,1.0],[88,9,1.0],[88,11,9.0],[88,14,1.0],[88,15,1.0],[88,17,3.0],[88,18,3.0],[88,19,1.0],[88,21,1.0],[88,24,12.0],[88,25,1.0],[88,27,3.0],[88,28,6.0],[88,31,1.0],[88,32,1.0],[88,33,1.0],[88,35,2.0],[88,36,2.0],[88,37,1.0],[88,39,3.0],[88,40,1.0],[88,42,2.0],[88,44,1.0],[88,48,2.0],[88,55,18.0],[88,59,1.0],[88,61,2.0],[88,65,2.0],[88,68,7.0],[88,69,1.0],[88,73,2.0],[88,75,1.0],[88,76,3.0],[88,78,3.0],[88,79,1.0],[88,80,5.0],[88,81,1.0],[88,84,1.0],[88,86,2.0],[88,87,4.0],[88,88,6.0],[88,94,4.0],[88,95,1.0],[88,98,2.0],[88,104,2.0],[88,105,2.0],[88,106,8.0],[88,107,3.0],[88,108,7.0],[88,111,1.0],[88,113,1.0],[88,116,2.0],[88,120,1.0],[88,127,1.0],[88,129,4.0],[88,130,1.0],[88,132,1.0],[88,133,1.0],[88,137,1.0],[88,139,1.0],[88,142,15.0],[88,144,42.0],[88,147,5.0],[88,148,2.0],[88,151,2.0],[88,152,1.0],[88,153,2.0],[88,154,6.0],[88,160,4.0],[88,162,4.0],[88,163,1.0],[88,167,3.0],[88,168,1.0],[88,169,5.0],[88,170,1.0],[88,176,4.0],[88,177,4.0],[88,178,1.0],[88,179,2.0],[88,180,2.0],[88,182,1.0],[88,185,7.0],[88,186,7.0],[88,190,1.0],[88,191,1.0],[88,192,3.0],[88,200,1.0],[88,203,1.0],[88,204,1.0],[88,205,3.0],[88,206,2.0],[88,208,6.0],[88,213,2.0],[88,214,1.0],[88,218,3.0],[88,221,1.0],[88,223,19.0],[88,224,3.0],[88,226,1.0],[88,227,14.0],[88,229,3.0],[88,230,6.0],[88,239,1.0],[88,243,14.0],[88,245,3.0],[88,246,3.0],[88,247,1.0],[88,250,2.0],[88,251,9.0],[88,252,8.0],[88,253,3.0],[88,255,4.0],[88,256,3.0],[88,257,6.0],[88,258,6.0],[88,260,1.0],[88,262,4.0],[88,263,1.0],[88,271,10.0],[88,273,1.0],[88,274,2.0],[88,279,12.0],[88,284,7.0],[88,285,8.0],[88,286,26.0],[88,288,1.0],[88,297,1.0],[88,298,1.0],[88,299,3.0],[88,301,15.0],[88,302,1.0],[88,304,15.0],[88,305,23.0],[88,307,1.0],[88,310,7.0],[88,311,4.0],[88,313,1.0],[88,321,1.0],[88,327,2.0],[88,330,4.0],[89,8,3.0],[89,9,6.0],[89,10,24.0],[89,11,8.0],[89,18,1.0],[89,19,1.0],[89,21,1.0],[89,24,11.0],[89,28,4.0],[89,32,3.0],[89,33,8.0],[89,35,1.0],[89,39,9.0],[89,40,1.0],[89,42,1.0],[89,44,3.0],[89,49,18.0],[89,52,1.0],[89,55,22.0],[89,56,1.0],[89,61,3.0],[89,66,4.0],[89,68,2.0],[89,72,1.0],[89,75,1.0],[89,76,2.0],[89,80,1.0],[89,83,1.0],[89,85,2.0],[89,86,5.0],[89,87,6.0],[89,88,5.0],[89,90,1.0],[89,95,3.0],[89,104,2.0],[89,105,3.0],[89,106,75.0],[89,108,16.0],[89,111,2.0],[89,112,1.0],[89,116,2.0],[89,124,2.0],[89,134,2.0],[89,142,35.0],[89,144,59.0],[89,147,8.0],[89,148,3.0],[89,151,5.0],[89,154,5.0],[89,160,1.0],[89,161,1.0],[89,167,3.0],[89,173,1.0],[89,176,1.0],[89,185,4.0],[89,186,14.0],[89,191,7.0],[89,194,1.0],[89,195,3.0],[89,203,1.0],[89,204,3.0],[89,205,1.0],[89,208,13.0],[89,211,1.0],[89,213,4.0],[89,218,4.0],[89,219,2.0],[89,221,1.0],[89,223,16.0],[89,224,13.0],[89,227,9.0],[89,229,3.0],[89,230,4.0],[89,237,1.0],[89,243,24.0],[89,251,14.0],[89,252,9.0],[89,253,3.0],[89,254,1.0],[89,256,26.0],[89,257,1.0],[89,258,1.0],[89,262,1.0],[89,263,4.0],[89,265,2.0],[89,271,14.0],[89,284,11.0],[89,285,6.0],[89,286,42.0],[89,287,1.0],[89,291,1.0],[89,298,4.0],[89,300,1.0],[89,301,19.0],[89,302,5.0],[89,303,4.0],[89,304,13.0],[89,305,56.0],[89,310,4.0],[89,311,18.0],[89,321,5.0],[89,323,1.0],[89,327,8.0],[89,332,1.0],[90,10,1.0],[90,17,1.0],[90,31,1.0],[90,32,329.0],[90,35,1.0],[90,59,1.0],[90,61,35.0],[90,129,11.0],[90,149,1.0],[90,150,1.0],[90,170,1.0],[90,188,273.0],[90,196,1.0],[90,234,26.0],[90,243,1.0],[90,254,4346.0],[90,260,9.0],[90,273,1.0],[91,13,1.0],[91,34,42.0],[91,69,176.0],[91,79,26.0],[91,88,1.0],[91,96,270.0],[91,276,7.0],[92,1,1.0],[92,2,5.0],[92,3,5.0],[92,4,7.0],[92,5,2.0],[92,6,14.0],[92,7,3.0],[92,8,6.0],[92,9,7.0],[92,11,7.0],[92,12,3.0],[92,13,34.0],[92,14,3.0],[92,15,1.0],[92,16,5.0],[92,17,15.0],[92,18,6.0],[92,19,1.0],[92,21,45.0],[92,22,2.0],[92,23,2.0],[92,24,7.0],[92,25,9.0],[92,26,10.0],[92,27,3.0],[92,28,49.0],[92,29,4.0],[92,30,1.0],[92,31,4.0],[92,32,2.0],[92,33,10.0],[92,35,22.0],[92,36,2.0],[92,37,19.0],[92,38,1.0],[92,39,2.0],[92,40,5.0],[92,41,42.0],[92,42,8.0],[92,43,1.0],[92,44,2.0],[92,45,2.0],[92,46,3.0],[92,47,33.0],[92,48,11.0],[92,50,16.0],[92,51,1.0],[92,52,15.0],[92,53,19.0],[92,54,13.0],[92,55,12.0],[92,56,3.0],[92,58,6.0],[92,59,8.0],[92,60,8.0],[92,61,13.0],[92,62,5.0],[92,64,1.0],[92,65,8.0],[92,66,6.0],[92,67,5.0],[92,68,20.0],[92,69,20.0],[92,72,1.0],[92,73,11.0],[92,75,15.0],[92,76,19.0],[92,77,3.0],[92,78,13.0],[92,79,2.0],[92,80,43.0],[92,81,12.0],[92,82,1.0],[92,83,6.0],[92,84,3.0],[92,85,3.0],[92,86,3.0],[92,87,2.0],[92,89,7.0],[92,90,9.0],[92,91,1.0],[92,93,10.0],[92,94,3.0],[92,95,2.0],[92,98,4.0],[92,99,2.0],[92,101,2.0],[92,102,9.0],[92,103,1.0],[92,104,3.0],[92,105,16.0],[92,106,7.0],[92,107,1.0],[92,108,5.0],[92,111,1.0],[92,112,3.0],[92,113,4.0],[92,114,1.0],[92,115,4.0],[92,116,4.0],[92,118,5.0],[92,119,1.0],[92,120,7.0],[92,121,1.0],[92,123,1.0],[92,124,9.0],[92,125,1.0],[92,126,2.0],[92,127,5.0],[92,128,1.0],[92,129,1.0],[92,130,4.0],[92,131,1.0],[92,132,6.0],[92,133,6.0],[92,134,1.0],[92,135,8.0],[92,136,4.0],[92,137,7.0],[92,140,1.0],[92,143,7.0],[92,144,10.0],[92,145,11.0],[92,146,4.0],[92,147,6.0],[92,148,5.0],[92,149,9.0],[92,152,5.0],[92,153,5.0],[92,154,17.0],[92,155,3.0],[92,156,2.0],[92,157,3.0],[92,158,12.0],[92,161,3.0],[92,162,6.0],[92,163,9.0],[92,166,2.0],[92,167,3.0],[92,169,22.0],[92,170,1.0],[92,172,3.0],[92,173,4.0],[92,176,14.0],[92,178,1.0],[92,179,27.0],[92,180,21.0],[92,182,6.0],[92,183,12.0],[92,185,1.0],[92,186,4.0],[92,187,15.0],[92,190,13.0],[92,191,2.0],[92,192,1.0],[92,193,3.0],[92,194,14.0],[92,195,3.0],[92,196,1.0],[92,197,3.0],[92,198,2.0],[92,199,2.0],[92,200,3.0],[92,202,9.0],[92,203,2.0],[92,204,1.0],[92,206,22.0],[92,207,42.0],[92,208,6.0],[92,209,2.0],[92,210,6.0],[92,212,2.0],[92,213,13.0],[92,214,12.0],[92,216,6.0],[92,217,1.0],[92,218,3.0],[92,219,1.0],[92,220,2.0],[92,221,6.0],[92,223,8.0],[92,224,8.0],[92,225,3.0],[92,226,3.0],[92,227,49.0],[92,228,1.0],[92,229,7.0],[92,230,6.0],[92,231,4.0],[92,232,22.0],[92,233,1.0],[92,234,3.0],[92,235,24.0],[92,238,2.0],[92,239,1.0],[92,240,13.0],[92,241,1.0],[92,242,10.0],[92,243,6.0],[92,245,2.0],[92,246,7.0],[92,247,3.0],[92,248,11.0],[92,249,4.0],[92,250,3.0],[92,251,18.0],[92,252,10.0],[92,253,4.0],[92,254,1.0],[92,257,4.0],[92,258,5.0],[92,259,5.0],[92,262,19.0],[92,263,3.0],[92,264,5.0],[92,265,4.0],[92,269,2.0],[92,272,3.0],[92,273,5.0],[92,274,4.0],[92,275,1.0],[92,277,1.0],[92,278,1.0],[92,279,12.0],[92,280,8.0],[92,281,5.0],[92,282,3.0],[92,283,9.0],[92,284,5.0],[92,285,1.0],[92,286,5.0],[92,287,2.0],[92,288,6.0],[92,289,6.0],[92,291,18.0],[92,294,7.0],[92,297,3.0],[92,298,4.0],[92,299,4.0],[92,300,3.0],[92,301,3.0],[92,302,1.0],[92,303,1.0],[92,304,7.0],[92,305,17.0],[92,306,2.0],[92,308,4.0],[92,309,3.0],[92,310,5.0],[92,311,6.0],[92,313,2.0],[92,314,3.0],[92,315,2.0],[92,316,2.0],[92,318,2.0],[92,320,1.0],[92,321,3.0],[92,322,2.0],[92,323,13.0],[92,324,1.0],[92,326,1.0],[92,327,1.0],[92,329,5.0],[92,330,1.0],[92,331,1.0],[92,334,2.0],[93,2,15.0],[93,6,1.0],[93,7,3.0],[93,10,1.0],[93,12,2.0],[93,14,9.0],[93,17,2.0],[93,18,1.0],[93,20,2.0],[93,21,3.0],[93,30,2.0],[93,32,5.0],[93,33,2.0],[93,34,1.0],[93,35,34.0],[93,38,2.0],[93,39,2.0],[93,42,1.0],[93,43,2.0],[93,44,1.0],[93,45,3.0],[93,47,2.0],[93,48,1.0],[93,50,1.0],[93,51,2.0],[93,53,2.0],[93,54,3.0],[93,55,1.0],[93,56,2.0],[93,57,1.0],[93,61,1.0],[93,62,10.0],[93,66,5.0],[93,67,2.0],[93,68,1.0],[93,69,21.0],[93,71,2.0],[93,74,12.0],[93,76,1.0],[93,83,1.0],[93,86,1.0],[93,89,13.0],[93,90,1.0],[93,93,15.0],[93,94,1.0],[93,96,5.0],[93,98,4.0],[93,105,3.0],[93,107,1.0],[93,108,1.0],[93,115,2.0],[93,119,1.0],[93,120,5.0],[93,123,2.0],[93,132,2.0],[93,136,1.0],[93,137,6.0],[93,139,3.0],[93,145,7.0],[93,151,1.0],[93,152,1.0],[93,154,7.0],[93,165,1.0],[93,172,4.0],[93,176,1.0],[93,178,3.0],[93,179,1.0],[93,180,5.0],[93,181,4.0],[93,182,1.0],[93,184,2.0],[93,187,2.0],[93,188,2.0],[93,189,4.0],[93,195,2.0],[93,197,44.0],[93,200,2.0],[93,202,3.0],[93,207,7.0],[93,211,2.0],[93,213,1.0],[93,214,6.0],[93,216,2.0],[93,219,2.0],[93,221,1.0],[93,227,3.0],[93,228,6.0],[93,230,1.0],[93,232,2.0],[93,234,4.0],[93,236,1.0],[93,237,1.0],[93,241,1.0],[93,245,1.0],[93,246,3.0],[93,247,1.0],[93,248,1.0],[93,249,1.0],[93,253,13.0],[93,261,1.0],[93,264,1.0],[93,265,2.0],[93,268,1.0],[93,270,2.0],[93,273,5.0],[93,277,1.0],[93,279,7.0],[93,280,6.0],[93,291,1.0],[93,294,1.0],[93,296,1.0],[93,301,7.0],[93,303,4.0],[93,306,2.0],[93,307,6.0],[93,309,1.0],[93,312,2.0],[93,322,2.0],[93,331,1.0],[94,0,54.0],[94,1,2744.0],[94,2,1.0],[94,3,3469.0],[94,4,656.0],[94,5,2.0],[94,6,251.0],[94,7,1.0],[94,8,37.0],[94,9,2.0],[94,10,8.0],[94,11,1.0],[94,12,3.0],[94,13,45.0],[94,14,8.0],[94,15,1.0],[94,17,6.0],[94,18,2456.0],[94,19,1.0],[94,20,1.0],[94,21,2.0],[94,22,1.0],[94,23,50.0],[94,25,2.0],[94,26,1.0],[94,27,132.0],[94,28,2.0],[94,29,1.0],[94,30,2.0],[94,31,5032.0],[94,32,1.0],[94,33,6.0],[94,35,1.0],[94,36,691.0],[94,37,2.0],[94,38,2.0],[94,39,568.0],[94,40,4187.0],[94,41,3.0],[94,43,1.0],[94,44,3454.0],[94,45,31.0],[94,46,61.0],[94,47,4.0],[94,48,3.0],[94,49,6690.0],[94,50,684.0],[94,51,2.0],[94,52,1.0],[94,53,1.0],[94,55,1.0],[94,57,1.0],[94,60,1.0],[94,62,1.0],[94,63,1.0],[94,64,34.0],[94,65,10609.0],[94,66,20.0],[94,67,1.0],[94,68,200.0],[94,69,1.0],[94,70,438.0],[94,72,1733.0],[94,73,6848.0],[94,75,1.0],[94,76,2.0],[94,77,3.0],[94,78,2.0],[94,79,1001.0],[94,81,2661.0],[94,83,5.0],[94,84,1.0],[94,85,3.0],[94,86,1.0],[94,87,19.0],[94,88,1.0],[94,90,2.0],[94,91,1.0],[94,92,1.0],[94,93,3.0],[94,94,6.0],[94,96,1072.0],[94,97,690.0],[94,98,1451.0],[94,99,1.0],[94,100,4110.0],[94,101,2.0],[94,102,117.0],[94,104,18.0],[94,106,1.0],[94,107,5728.0],[94,108,2474.0],[94,109,7745.0],[94,110,1.0],[94,111,35.0],[94,113,155.0],[94,114,1764.0],[94,115,522.0],[94,116,549.0],[94,117,3278.0],[94,118,195.0],[94,119,1099.0],[94,120,1.0],[94,121,1.0],[94,122,47.0],[94,123,20.0],[94,124,209.0],[94,125,1.0],[94,126,19.0],[94,127,11.0],[94,129,1.0],[94,130,3.0],[94,131,10.0],[94,132,1.0],[94,133,5.0],[94,134,1.0],[94,135,3096.0],[94,137,33.0],[94,138,1050.0],[94,140,1.0],[94,141,1.0],[94,143,2.0],[94,144,1.0],[94,146,3.0],[94,148,2.0],[94,149,8.0],[94,151,1.0],[94,152,1.0],[94,153,1.0],[94,154,1.0],[94,155,2.0],[94,156,4.0],[94,157,3.0],[94,158,4.0],[94,159,2.0],[94,162,553.0],[94,163,3.0],[94,164,1.0],[94,165,6267.0],[94,167,3.0],[94,168,1.0],[94,169,8.0],[94,173,4.0],[94,174,198.0],[94,175,74.0],[94,178,2789.0],[94,179,2.0],[94,180,21.0],[94,182,1.0],[94,183,1.0],[94,186,86.0],[94,187,1.0],[94,188,1.0],[94,189,2.0],[94,191,62.0],[94,192,17.0],[94,193,4.0],[94,194,2.0],[94,195,2.0],[94,198,1.0],[94,199,644.0],[94,202,609.0],[94,204,2829.0],[94,205,103.0],[94,209,47.0],[94,211,3.0],[94,212,6.0],[94,213,2.0],[94,215,2.0],[94,217,19.0],[94,219,11.0],[94,221,511.0],[94,222,1.0],[94,223,4.0],[94,225,3.0],[94,226,1.0],[94,227,10.0],[94,229,1.0],[94,231,624.0],[94,232,1.0],[94,237,50.0],[94,240,1.0],[94,241,4222.0],[94,242,1.0],[94,243,2.0],[94,244,154.0],[94,245,27.0],[94,246,1.0],[94,247,9.0],[94,249,1745.0],[94,250,1.0],[94,251,2.0],[94,252,3.0],[94,257,2.0],[94,258,1.0],[94,259,2.0],[94,262,1.0],[94,266,3.0],[94,270,1.0],[94,273,289.0],[94,274,3.0],[94,275,16.0],[94,276,8841.0],[94,277,265.0],[94,279,131.0],[94,281,2.0],[94,283,210.0],[94,286,3.0],[94,288,473.0],[94,291,4.0],[94,295,34.0],[94,298,4.0],[94,305,1.0],[94,306,3.0],[94,309,9.0],[94,310,2.0],[94,311,1.0],[94,312,44.0],[94,315,1.0],[94,317,1.0],[94,318,1.0],[94,334,1.0],[95,1,1.0],[95,2,4.0],[95,3,3.0],[95,5,3.0],[95,6,8.0],[95,8,7.0],[95,9,3.0],[95,10,2.0],[95,11,2.0],[95,12,10.0],[95,13,15.0],[95,14,10.0],[95,17,2.0],[95,18,4.0],[95,20,7.0],[95,21,5.0],[95,24,1.0],[95,25,9.0],[95,26,1.0],[95,28,5.0],[95,29,3.0],[95,30,14.0],[95,31,2.0],[95,32,9.0],[95,33,4.0],[95,35,6.0],[95,36,2.0],[95,38,8.0],[95,40,6.0],[95,41,15.0],[95,42,1.0],[95,43,12.0],[95,44,1.0],[95,45,11.0],[95,46,3.0],[95,47,16.0],[95,48,1.0],[95,49,1.0],[95,50,3.0],[95,51,3.0],[95,52,4.0],[95,54,2.0],[95,57,6.0],[95,59,5.0],[95,60,11.0],[95,61,7.0],[95,62,17.0],[95,65,4.0],[95,66,3.0],[95,67,4.0],[95,68,2.0],[95,69,4.0],[95,70,3.0],[95,71,3.0],[95,72,3.0],[95,73,1.0],[95,74,1.0],[95,75,18.0],[95,76,9.0],[95,77,1.0],[95,78,3.0],[95,80,1.0],[95,81,3.0],[95,84,6.0],[95,85,1.0],[95,86,3.0],[95,89,9.0],[95,90,8.0],[95,91,3.0],[95,92,2.0],[95,93,7.0],[95,95,1.0],[95,96,1.0],[95,97,5.0],[95,98,1.0],[95,102,13.0],[95,103,2.0],[95,105,5.0],[95,106,9.0],[95,108,2.0],[95,109,1.0],[95,113,1.0],[95,115,6.0],[95,116,1.0],[95,117,2.0],[95,118,1.0],[95,119,1.0],[95,120,2.0],[95,121,1.0],[95,123,6.0],[95,130,1.0],[95,133,1.0],[95,135,3.0],[95,136,1.0],[95,138,1.0],[95,139,2.0],[95,141,1.0],[95,142,1.0],[95,144,1.0],[95,145,2.0],[95,150,2.0],[95,154,4.0],[95,156,2.0],[95,158,1.0],[95,161,1.0],[95,163,1.0],[95,164,3.0],[95,165,2.0],[95,167,1.0],[95,169,2.0],[95,172,1.0],[95,173,6.0],[95,174,2.0],[95,175,1.0],[95,176,2.0],[95,180,9.0],[95,181,2.0],[95,182,1.0],[95,183,6.0],[95,184,1.0],[95,185,3.0],[95,187,5.0],[95,188,5.0],[95,189,6.0],[95,190,1.0],[95,192,1.0],[95,195,5.0],[95,197,7.0],[95,198,1.0],[95,199,1.0],[95,200,1.0],[95,204,1.0],[95,205,1.0],[95,209,1.0],[95,210,6.0],[95,211,3.0],[95,213,1.0],[95,214,13.0],[95,216,1.0],[95,217,1.0],[95,218,6.0],[95,220,1.0],[95,221,6.0],[95,226,2.0],[95,227,8.0],[95,228,2.0],[95,229,3.0],[95,230,2.0],[95,231,7.0],[95,232,2.0],[95,233,1.0],[95,234,3.0],[95,235,7.0],[95,237,1.0],[95,238,1.0],[95,241,2.0],[95,242,1.0],[95,243,1.0],[95,247,3.0],[95,248,3.0],[95,250,1.0],[95,255,2.0],[95,261,1.0],[95,262,1.0],[95,263,2.0],[95,268,6.0],[95,270,17.0],[95,273,3.0],[95,276,1.0],[95,279,3.0],[95,280,2.0],[95,281,3.0],[95,285,1.0],[95,286,3.0],[95,294,5.0],[95,296,7.0],[95,297,5.0],[95,298,1.0],[95,303,7.0],[95,304,1.0],[95,308,3.0],[95,310,5.0],[95,311,1.0],[95,315,1.0],[95,321,2.0],[95,322,1.0],[95,323,2.0],[95,326,1.0],[95,328,2.0],[95,329,2.0],[96,2,2.0],[96,3,33.0],[96,5,1.0],[96,6,1.0],[96,8,1681.0],[96,9,3.0],[96,11,2.0],[96,12,2.0],[96,13,3961.0],[96,15,1.0],[96,17,1.0],[96,18,21.0],[96,19,1.0],[96,21,1.0],[96,23,10.0],[96,24,1.0],[96,25,2.0],[96,26,1.0],[96,27,1.0],[96,28,2.0],[96,29,1.0],[96,31,394.0],[96,32,1.0],[96,33,3.0],[96,34,1.0],[96,35,1.0],[96,36,211.0],[96,38,2.0],[96,40,377.0],[96,42,1.0],[96,43,2.0],[96,44,401.0],[96,47,1.0],[96,51,1.0],[96,55,1.0],[96,58,2005.0],[96,60,1.0],[96,62,1.0],[96,63,1.0],[96,64,2.0],[96,65,1.0],[96,66,1.0],[96,70,5506.0],[96,72,1.0],[96,73,1538.0],[96,75,2.0],[96,76,1.0],[96,78,1.0],[96,79,883.0],[96,82,1.0],[96,83,1.0],[96,84,2.0],[96,85,1.0],[96,87,1.0],[96,88,1.0],[96,90,1.0],[96,91,1.0],[96,92,2.0],[96,93,2.0],[96,94,1.0],[96,96,6369.0],[96,97,45.0],[96,98,1.0],[96,99,1.0],[96,100,65.0],[96,101,1.0],[96,102,48.0],[96,103,3681.0],[96,104,1.0],[96,105,10.0],[96,106,1.0],[96,111,139.0],[96,117,2.0],[96,118,1032.0],[96,124,1.0],[96,126,24.0],[96,130,1.0],[96,132,1.0],[96,133,7.0],[96,135,1.0],[96,136,1.0],[96,137,378.0],[96,138,5.0],[96,141,2.0],[96,143,1.0],[96,144,2.0],[96,145,1.0],[96,146,1.0],[96,149,3.0],[96,151,5.0],[96,152,74.0],[96,156,1.0],[96,158,1.0],[96,159,1.0],[96,161,1601.0],[96,163,4.0],[96,164,535.0],[96,169,522.0],[96,173,1.0],[96,174,1207.0],[96,175,89.0],[96,178,36.0],[96,180,207.0],[96,183,1.0],[96,186,30.0],[96,187,2.0],[96,188,2.0],[96,189,1.0],[96,191,384.0],[96,192,2.0],[96,194,1.0],[96,200,20.0],[96,207,2.0],[96,209,1.0],[96,211,1.0],[96,213,2.0],[96,214,1.0],[96,216,1.0],[96,218,2.0],[96,219,1.0],[96,220,1.0],[96,221,1157.0],[96,222,15.0],[96,223,1.0],[96,227,416.0],[96,231,54.0],[96,237,37.0],[96,238,23.0],[96,240,1.0],[96,241,6193.0],[96,242,285.0],[96,243,1.0],[96,246,1.0],[96,249,618.0],[96,250,1.0],[96,251,1.0],[96,252,2.0],[96,259,2.0],[96,260,1.0],[96,274,6.0],[96,275,20.0],[96,277,1.0],[96,281,1.0],[96,292,1.0],[96,294,224.0],[96,298,681.0],[96,302,1.0],[96,311,1.0],[96,312,33.0],[96,318,2.0],[96,319,1.0],[96,322,1.0],[96,334,1.0],[97,13,1.0],[97,49,1.0],[97,55,1.0],[97,186,1781.0],[97,218,1.0],[97,219,1.0],[98,3,1.0],[98,7,3.0],[98,8,11.0],[98,9,2.0],[98,10,9.0],[98,11,9.0],[98,13,1.0],[98,14,3.0],[98,15,3.0],[98,18,5.0],[98,22,2.0],[98,24,8.0],[98,28,3.0],[98,29,1.0],[98,30,4.0],[98,31,1.0],[98,32,4.0],[98,33,2.0],[98,35,1.0],[98,36,2.0],[98,37,6.0],[98,39,3.0],[98,40,2.0],[98,41,1.0],[98,42,1.0],[98,44,2.0],[98,45,1.0],[98,48,2.0],[98,49,2.0],[98,54,1.0],[98,55,2.0],[98,58,3.0],[98,59,1.0],[98,60,1.0],[98,61,1.0],[98,62,1.0],[98,65,1.0],[98,66,2.0],[98,67,3.0],[98,68,10.0],[98,69,1.0],[98,70,1.0],[98,75,4.0],[98,76,3.0],[98,78,1.0],[98,80,2.0],[98,81,1.0],[98,85,1.0],[98,86,11.0],[98,87,2.0],[98,88,9.0],[98,90,1.0],[98,94,1.0],[98,98,3.0],[98,99,6.0],[98,100,1.0],[98,101,1.0],[98,102,1.0],[98,104,14.0],[98,105,5.0],[98,106,14.0],[98,107,2.0],[98,108,4.0],[98,109,2.0],[98,111,1.0],[98,112,1.0],[98,114,1.0],[98,116,3.0],[98,117,4.0],[98,127,1.0],[98,128,1.0],[98,129,2.0],[98,131,3.0],[98,133,2.0],[98,135,1.0],[98,136,1.0],[98,139,1.0],[98,140,2.0],[98,142,13.0],[98,144,17.0],[98,145,2.0],[98,146,1.0],[98,147,2.0],[98,148,2.0],[98,154,1.0],[98,166,1.0],[98,167,20.0],[98,168,5.0],[98,169,2.0],[98,171,1.0],[98,173,1.0],[98,176,3.0],[98,177,10.0],[98,178,1.0],[98,179,1.0],[98,185,10.0],[98,186,2.0],[98,187,2.0],[98,191,10.0],[98,192,4.0],[98,193,1.0],[98,194,1.0],[98,197,3.0],[98,200,1.0],[98,203,1.0],[98,204,2.0],[98,208,1.0],[98,211,1.0],[98,213,1.0],[98,215,2.0],[98,218,1.0],[98,221,3.0],[98,223,10.0],[98,224,1.0],[98,226,2.0],[98,227,4.0],[98,229,4.0],[98,230,8.0],[98,231,1.0],[98,233,2.0],[98,239,3.0],[98,242,1.0],[98,243,3.0],[98,245,9.0],[98,246,1.0],[98,250,1.0],[98,251,8.0],[98,252,15.0],[98,255,21.0],[98,257,1.0],[98,258,1.0],[98,259,4.0],[98,263,5.0],[98,265,2.0],[98,270,1.0],[98,271,1.0],[98,273,1.0],[98,274,1.0],[98,278,3.0],[98,279,5.0],[98,285,13.0],[98,286,31.0],[98,287,5.0],[98,288,2.0],[98,298,2.0],[98,299,4.0],[98,301,3.0],[98,302,6.0],[98,306,1.0],[98,307,2.0],[98,310,6.0],[98,313,1.0],[98,321,4.0],[98,327,1.0],[99,10,4.0],[99,26,1.0],[99,51,490.0],[99,59,1.0],[99,86,1.0],[99,102,1.0],[99,114,11.0],[99,132,3.0],[99,194,1.0],[99,228,5.0],[99,270,1.0],[100,0,136.0],[100,1,1.0],[100,3,23.0],[100,10,1.0],[100,11,1.0],[100,14,1.0],[100,32,160.0],[100,36,2.0],[100,39,191.0],[100,48,4.0],[100,61,153.0],[100,71,150.0],[100,73,293.0],[100,92,1.0],[100,93,60.0],[100,97,740.0],[100,98,19.0],[100,104,3.0],[100,107,1.0],[100,117,1.0],[100,124,1.0],[100,128,3.0],[100,132,1.0],[100,135,239.0],[100,136,25.0],[100,141,1.0],[100,146,32.0],[100,149,6.0],[100,156,2.0],[100,161,1.0],[100,194,1.0],[100,205,1.0],[100,209,27.0],[100,216,14.0],[100,218,1.0],[100,219,1.0],[100,225,1.0],[100,232,191.0],[100,234,79.0],[100,247,135.0],[100,248,161.0],[100,253,1.0],[100,290,168.0],[100,313,1.0],[101,0,9.0],[101,1,4.0],[101,2,16.0],[101,3,3.0],[101,4,1.0],[101,5,7.0],[101,6,2.0],[101,8,16.0],[101,9,10.0],[101,10,9.0],[101,12,4.0],[101,13,8.0],[101,14,19.0],[101,17,23.0],[101,18,12.0],[101,20,15.0],[101,21,20.0],[101,22,1.0],[101,24,5.0],[101,25,15.0],[101,28,6.0],[101,29,5.0],[101,30,5.0],[101,31,3.0],[101,32,7.0],[101,33,10.0],[101,34,3.0],[101,35,36.0],[101,36,2.0],[101,37,1.0],[101,38,7.0],[101,39,3.0],[101,40,5.0],[101,41,8.0],[101,42,18.0],[101,43,7.0],[101,44,1.0],[101,45,5.0],[101,46,5.0],[101,47,19.0],[101,48,3.0],[101,49,3.0],[101,50,4.0],[101,51,1.0],[101,52,15.0],[101,53,3.0],[101,54,4.0],[101,55,1.0],[101,56,7.0],[101,57,6.0],[101,58,4.0],[101,59,2.0],[101,60,1.0],[101,61,6.0],[101,62,13.0],[101,63,5.0],[101,65,10.0],[101,66,5.0],[101,67,9.0],[101,68,8.0],[101,69,17.0],[101,70,8.0],[101,71,1.0],[101,72,25.0],[101,73,9.0],[101,74,1.0],[101,75,3.0],[101,76,22.0],[101,77,37.0],[101,78,1.0],[101,79,2.0],[101,80,40.0],[101,81,10.0],[101,82,10.0],[101,83,1.0],[101,84,4.0],[101,85,47.0],[101,86,6.0],[101,87,6.0],[101,88,1.0],[101,89,13.0],[101,90,3.0],[101,91,8.0],[101,92,4.0],[101,93,14.0],[101,95,2.0],[101,96,5.0],[101,98,5.0],[101,99,1.0],[101,102,1.0],[101,103,1.0],[101,105,4.0],[101,106,27.0],[101,107,1.0],[101,108,15.0],[101,109,2.0],[101,110,2.0],[101,111,1.0],[101,112,1.0],[101,113,4.0],[101,115,4.0],[101,116,2.0],[101,117,1.0],[101,118,2.0],[101,119,17.0],[101,120,4.0],[101,123,1.0],[101,132,1.0],[101,133,4.0],[101,134,3.0],[101,135,2.0],[101,136,7.0],[101,137,18.0],[101,138,12.0],[101,139,2.0],[101,141,1.0],[101,142,2.0],[101,145,4.0],[101,147,7.0],[101,150,2.0],[101,151,1.0],[101,152,1.0],[101,153,1.0],[101,154,17.0],[101,155,2.0],[101,156,2.0],[101,157,2.0],[101,160,1.0],[101,161,2.0],[101,163,11.0],[101,164,7.0],[101,166,1.0],[101,168,1.0],[101,169,7.0],[101,170,1.0],[101,172,1.0],[101,173,5.0],[101,174,2.0],[101,176,9.0],[101,178,3.0],[101,180,10.0],[101,183,4.0],[101,184,2.0],[101,186,3.0],[101,187,10.0],[101,188,2.0],[101,189,5.0],[101,190,15.0],[101,191,3.0],[101,192,3.0],[101,195,49.0],[101,197,24.0],[101,199,2.0],[101,202,8.0],[101,204,7.0],[101,206,5.0],[101,207,12.0],[101,208,8.0],[101,209,1.0],[101,211,11.0],[101,212,1.0],[101,213,11.0],[101,214,8.0],[101,216,2.0],[101,219,4.0],[101,220,1.0],[101,221,6.0],[101,223,2.0],[101,224,10.0],[101,227,32.0],[101,228,1.0],[101,229,2.0],[101,230,4.0],[101,231,12.0],[101,232,11.0],[101,233,1.0],[101,235,3.0],[101,237,3.0],[101,239,1.0],[101,241,3.0],[101,243,27.0],[101,244,1.0],[101,247,6.0],[101,248,5.0],[101,249,3.0],[101,250,3.0],[101,252,2.0],[101,253,5.0],[101,254,4.0],[101,256,5.0],[101,257,13.0],[101,261,4.0],[101,262,12.0],[101,263,3.0],[101,264,10.0],[101,265,8.0],[101,267,6.0],[101,268,14.0],[101,271,1.0],[101,272,3.0],[101,273,3.0],[101,274,5.0],[101,276,1.0],[101,277,6.0],[101,280,1.0],[101,281,1.0],[101,284,2.0],[101,285,3.0],[101,291,6.0],[101,294,4.0],[101,295,3.0],[101,296,1.0],[101,298,5.0],[101,301,9.0],[101,303,1.0],[101,304,5.0],[101,305,15.0],[101,306,1.0],[101,307,6.0],[101,308,2.0],[101,309,2.0],[101,310,3.0],[101,311,14.0],[101,312,2.0],[101,317,1.0],[101,321,4.0],[101,323,6.0],[101,326,2.0],[101,329,1.0],[101,330,6.0],[101,331,1.0],[102,18,1.0],[102,36,3736.0],[102,46,1.0],[102,48,1.0],[102,55,1.0],[102,64,2.0],[102,69,1.0],[102,80,1.0],[102,83,1.0],[102,111,480.0],[102,146,1.0],[102,149,2.0],[102,156,1.0],[102,167,1.0],[102,170,1.0],[102,189,1.0],[102,223,1.0],[103,140,556.0],[103,189,1.0],[103,245,127.0],[104,0,68.0],[104,1,89.0],[104,2,280.0],[104,3,211.0],[104,4,113.0],[104,5,87.0],[104,6,6.0],[104,7,812.0],[104,8,45.0],[104,9,38.0],[104,10,18.0],[104,11,897.0],[104,12,44.0],[104,13,446.0],[104,14,328.0],[104,15,7.0],[104,16,8.0],[104,17,31.0],[104,18,10.0],[104,19,685.0],[104,20,19.0],[104,21,133.0],[104,22,52.0],[104,23,8.0],[104,24,375.0],[104,25,2953.0],[104,26,6.0],[104,27,96.0],[104,28,92.0],[104,29,6.0],[104,30,5.0],[104,31,74.0],[104,32,27.0],[104,33,59.0],[104,34,27.0],[104,35,239.0],[104,36,13.0],[104,37,4.0],[104,38,584.0],[104,39,72.0],[104,40,517.0],[104,41,112.0],[104,42,8.0],[104,43,82.0],[104,44,494.0],[104,45,39.0],[104,46,1.0],[104,47,25.0],[104,48,1009.0],[104,49,3445.0],[104,50,10.0],[104,51,105.0],[104,52,271.0],[104,53,778.0],[104,54,7.0],[104,55,5123.0],[104,56,1667.0],[104,57,78.0],[104,58,11.0],[104,59,144.0],[104,60,4880.0],[104,61,205.0],[104,62,450.0],[104,63,3275.0],[104,64,233.0],[104,65,303.0],[104,66,9.0],[104,68,228.0],[104,69,573.0],[104,70,48.0],[104,71,1953.0],[104,72,120.0],[104,73,33.0],[104,74,6423.0],[104,75,15121.0],[104,76,46.0],[104,77,11.0],[104,78,1895.0],[104,79,117.0],[104,80,1098.0],[104,81,21.0],[104,82,36.0],[104,83,19.0],[104,84,91.0],[104,85,4.0],[104,86,5.0],[104,87,3671.0],[104,88,1216.0],[104,89,33.0],[104,90,781.0],[104,91,9.0],[104,92,128.0],[104,93,122.0],[104,94,5.0],[104,96,67.0],[104,97,863.0],[104,98,4.0],[104,99,3530.0],[104,100,13.0],[104,101,8.0],[104,102,4.0],[104,103,2.0],[104,104,3.0],[104,105,1990.0],[104,106,5.0],[104,108,5.0],[104,109,42.0],[104,110,43.0],[104,111,4.0],[104,112,189.0],[104,113,11.0],[104,114,5.0],[104,115,6.0],[104,116,88.0],[104,117,8.0],[104,118,624.0],[104,119,3.0],[104,120,81.0],[104,121,410.0],[104,122,1.0],[104,123,4.0],[104,124,9.0],[104,125,1.0],[104,126,143.0],[104,127,2.0],[104,128,419.0],[104,129,2.0],[104,130,3.0],[104,131,93.0],[104,132,37.0],[104,133,3.0],[104,134,4.0],[104,135,2569.0],[104,136,64.0],[104,137,723.0],[104,138,1.0],[104,139,212.0],[104,140,1.0],[104,141,64.0],[104,142,1509.0],[104,143,6.0],[104,144,2295.0],[104,145,40.0],[104,146,14.0],[104,147,64.0],[104,148,2.0],[104,149,3.0],[104,150,439.0],[104,151,6627.0],[104,152,3.0],[104,153,2.0],[104,154,22.0],[104,155,5.0],[104,156,16.0],[104,157,18.0],[104,158,5.0],[104,159,2.0],[104,160,12.0],[104,161,4.0],[104,162,20.0],[104,163,84.0],[104,164,3.0],[104,165,5683.0],[104,166,197.0],[104,167,490.0],[104,168,3.0],[104,169,1807.0],[104,170,10.0],[104,171,333.0],[104,172,1413.0],[104,173,17.0],[104,174,395.0],[104,175,526.0],[104,176,189.0],[104,177,8.0],[104,179,8.0],[104,180,393.0],[104,181,214.0],[104,182,97.0],[104,183,18.0],[104,184,5019.0],[104,185,25.0],[104,186,2098.0],[104,187,249.0],[104,188,2519.0],[104,189,85.0],[104,190,72.0],[104,191,187.0],[104,192,741.0],[104,193,4.0],[104,194,35.0],[104,195,11.0],[104,196,3505.0],[104,197,97.0],[104,198,1546.0],[104,199,12.0],[104,200,3.0],[104,201,214.0],[104,202,1256.0],[104,204,41.0],[104,205,166.0],[104,206,61.0],[104,207,10874.0],[104,208,255.0],[104,209,3.0],[104,210,5354.0],[104,211,1676.0],[104,212,139.0],[104,213,25.0],[104,214,13.0],[104,215,784.0],[104,216,2168.0],[104,217,22.0],[104,218,6942.0],[104,219,11.0],[104,220,22.0],[104,221,110.0],[104,222,32.0],[104,223,717.0],[104,224,1474.0],[104,225,4.0],[104,226,7822.0],[104,227,14.0],[104,228,29.0],[104,229,3.0],[104,230,4.0],[104,231,3.0],[104,232,31.0],[104,233,1.0],[104,234,4.0],[104,235,4.0],[104,236,1481.0],[104,237,2870.0],[104,238,3.0],[104,239,1.0],[104,240,79.0],[104,241,1201.0],[104,242,33.0],[104,243,148.0],[104,244,22.0],[104,245,45.0],[104,246,3.0],[104,247,46.0],[104,248,19.0],[104,249,354.0],[104,250,3.0],[104,251,3.0],[104,252,3.0],[104,253,2.0],[104,254,2780.0],[104,255,2157.0],[104,256,525.0],[104,257,308.0],[104,258,8.0],[104,259,4.0],[104,261,87.0],[104,262,1.0],[104,263,22.0],[104,264,764.0],[104,265,354.0],[104,266,453.0],[104,267,104.0],[104,268,20.0],[104,269,14.0],[104,270,14145.0],[104,271,192.0],[104,272,3.0],[104,273,1779.0],[104,274,27.0],[104,275,1121.0],[104,276,201.0],[104,277,185.0],[104,278,142.0],[104,279,7504.0],[104,280,448.0],[104,281,224.0],[104,282,1.0],[104,283,331.0],[104,285,125.0],[104,286,4186.0],[104,287,65.0],[104,288,5.0],[104,289,104.0],[104,290,1501.0],[104,291,5903.0],[104,292,1.0],[104,293,5.0],[104,294,271.0],[104,295,1427.0],[104,296,74.0],[104,297,130.0],[104,298,2.0],[104,299,1.0],[104,300,40.0],[104,301,966.0],[104,302,45.0],[104,303,9.0],[104,304,1574.0],[104,305,13.0],[104,306,12.0],[104,307,31.0],[104,308,1.0],[104,309,162.0],[104,310,211.0],[104,312,1069.0],[104,313,28.0],[104,314,38.0],[104,315,23.0],[104,317,2.0],[104,318,40.0],[104,319,125.0],[104,320,144.0],[104,321,4.0],[104,322,1067.0],[104,323,1470.0],[104,324,34.0],[104,325,1407.0],[104,326,115.0],[104,327,1063.0],[104,328,52.0],[104,329,5.0],[104,330,124.0],[104,331,4.0],[104,332,25.0],[104,333,6.0],[104,334,18.0],[104,335,101.0],[105,1,2.0],[105,2,3.0],[105,4,1.0],[105,5,13.0],[105,6,3.0],[105,8,1.0],[105,9,2.0],[105,10,1.0],[105,11,2.0],[105,14,1.0],[105,15,1.0],[105,17,1.0],[105,18,17.0],[105,19,7.0],[105,20,1.0],[105,21,1.0],[105,22,2.0],[105,23,3.0],[105,24,1.0],[105,25,13.0],[105,26,2.0],[105,27,1.0],[105,29,1.0],[105,32,3.0],[105,33,2.0],[105,35,9.0],[105,37,2.0],[105,39,2.0],[105,40,1.0],[105,47,1.0],[105,48,2.0],[105,49,1.0],[105,52,8.0],[105,56,1.0],[105,58,3.0],[105,59,1.0],[105,66,1.0],[105,67,1.0],[105,69,10.0],[105,70,1.0],[105,72,4.0],[105,80,1.0],[105,82,3.0],[105,83,4.0],[105,84,5.0],[105,85,1.0],[105,86,1.0],[105,87,1.0],[105,88,1.0],[105,89,2.0],[105,90,2.0],[105,92,1.0],[105,93,1.0],[105,94,12.0],[105,99,1.0],[105,101,2.0],[105,104,1.0],[105,106,3.0],[105,110,3.0],[105,111,2.0],[105,113,1.0],[105,117,1.0],[105,118,3.0],[105,119,1.0],[105,120,1.0],[105,121,1.0],[105,122,2.0],[105,124,2.0],[105,127,14.0],[105,128,1.0],[105,130,1.0],[105,133,1.0],[105,134,5.0],[105,139,1.0],[105,143,5.0],[105,144,1.0],[105,145,1.0],[105,149,1.0],[105,150,2.0],[105,152,7.0],[105,153,1.0],[105,154,2.0],[105,156,1.0],[105,157,1.0],[105,158,2.0],[105,159,2.0],[105,160,3.0],[105,161,3.0],[105,167,3.0],[105,168,9.0],[105,169,2.0],[105,170,7.0],[105,171,10.0],[105,176,5.0],[105,177,1.0],[105,179,6.0],[105,181,1.0],[105,182,1.0],[105,183,4.0],[105,187,3.0],[105,191,1.0],[105,192,2.0],[105,193,3.0],[105,194,4.0],[105,195,2.0],[105,197,2.0],[105,198,2.0],[105,199,1.0],[105,200,1.0],[105,203,1.0],[105,204,6.0],[105,209,12.0],[105,213,4.0],[105,214,2.0],[105,217,1.0],[105,218,2.0],[105,221,2.0],[105,222,3.0],[105,223,1.0],[105,225,2.0],[105,228,2.0],[105,229,1.0],[105,231,8.0],[105,233,1.0],[105,235,1.0],[105,236,1.0],[105,238,1.0],[105,239,1.0],[105,242,1.0],[105,244,1.0],[105,246,6.0],[105,247,1.0],[105,248,1.0],[105,250,6.0],[105,251,4.0],[105,257,2.0],[105,259,6.0],[105,261,2.0],[105,262,1.0],[105,263,2.0],[105,264,1.0],[105,265,1.0],[105,268,11.0],[105,270,1.0],[105,272,4.0],[105,279,1.0],[105,280,1.0],[105,281,2.0],[105,282,1.0],[105,284,3.0],[105,287,1.0],[105,293,1.0],[105,294,1.0],[105,297,2.0],[105,298,4.0],[105,299,1.0],[105,302,1.0],[105,303,5.0],[105,306,3.0],[105,310,1.0],[105,311,2.0],[105,312,1.0],[105,313,1.0],[105,315,1.0],[105,320,1.0],[105,326,3.0],[105,327,1.0],[105,328,1.0],[105,331,3.0],[105,333,12.0],[106,1,3.0],[106,2,6.0],[106,3,5.0],[106,4,1.0],[106,5,6.0],[106,6,2.0],[106,7,3.0],[106,8,1.0],[106,9,1.0],[106,10,13.0],[106,11,9.0],[106,13,4.0],[106,14,5.0],[106,15,16.0],[106,16,11.0],[106,17,24.0],[106,18,13.0],[106,19,14.0],[106,20,4.0],[106,21,3.0],[106,22,5.0],[106,23,11.0],[106,24,6.0],[106,25,13.0],[106,26,16.0],[106,27,18.0],[106,28,2.0],[106,30,1.0],[106,31,2.0],[106,32,7.0],[106,33,3.0],[106,35,20.0],[106,37,7.0],[106,38,1.0],[106,39,6.0],[106,40,6.0],[106,42,12.0],[106,45,1.0],[106,46,9.0],[106,47,9.0],[106,48,2.0],[106,49,1.0],[106,50,1.0],[106,51,5.0],[106,52,10.0],[106,54,5.0],[106,55,2.0],[106,56,3.0],[106,58,9.0],[106,59,3.0],[106,61,10.0],[106,62,2.0],[106,65,14.0],[106,66,2.0],[106,67,1.0],[106,68,4.0],[106,69,9.0],[106,70,2.0],[106,72,2.0],[106,73,1.0],[106,74,4.0],[106,75,2.0],[106,76,9.0],[106,77,9.0],[106,78,5.0],[106,80,15.0],[106,81,5.0],[106,82,3.0],[106,83,14.0],[106,84,12.0],[106,85,11.0],[106,86,3.0],[106,87,7.0],[106,88,4.0],[106,89,9.0],[106,90,2.0],[106,91,1.0],[106,93,7.0],[106,94,15.0],[106,97,1.0],[106,98,8.0],[106,99,1.0],[106,100,3.0],[106,101,4.0],[106,103,1.0],[106,104,6.0],[106,105,22.0],[106,106,17.0],[106,107,2.0],[106,108,2.0],[106,110,2.0],[106,111,4.0],[106,112,1.0],[106,113,2.0],[106,114,1.0],[106,115,2.0],[106,116,8.0],[106,117,3.0],[106,118,4.0],[106,120,13.0],[106,121,8.0],[106,122,3.0],[106,123,1.0],[106,124,20.0],[106,125,1.0],[106,126,9.0],[106,127,14.0],[106,129,13.0],[106,130,17.0],[106,131,1.0],[106,132,12.0],[106,133,9.0],[106,134,6.0],[106,135,4.0],[106,136,11.0],[106,137,9.0],[106,138,1.0],[106,140,2.0],[106,142,4.0],[106,143,8.0],[106,144,18.0],[106,145,6.0],[106,146,4.0],[106,147,17.0],[106,148,10.0],[106,149,3.0],[106,150,1.0],[106,151,4.0],[106,152,8.0],[106,153,13.0],[106,154,8.0],[106,155,11.0],[106,157,2.0],[106,158,11.0],[106,159,1.0],[106,160,2.0],[106,161,7.0],[106,162,4.0],[106,163,12.0],[106,164,1.0],[106,166,16.0],[106,167,4.0],[106,168,2.0],[106,169,44.0],[106,170,13.0],[106,171,2.0],[106,172,13.0],[106,175,2.0],[106,176,10.0],[106,177,15.0],[106,179,17.0],[106,180,12.0],[106,182,14.0],[106,183,11.0],[106,184,1.0],[106,185,5.0],[106,186,7.0],[106,187,3.0],[106,188,1.0],[106,189,2.0],[106,190,11.0],[106,191,1.0],[106,192,13.0],[106,193,5.0],[106,194,12.0],[106,195,6.0],[106,197,9.0],[106,198,1.0],[106,199,5.0],[106,200,9.0],[106,202,8.0],[106,203,7.0],[106,204,1.0],[106,205,6.0],[106,206,1.0],[106,207,1.0],[106,209,4.0],[106,210,1.0],[106,211,1.0],[106,212,1.0],[106,213,30.0],[106,214,3.0],[106,216,1.0],[106,217,4.0],[106,218,13.0],[106,219,3.0],[106,221,6.0],[106,222,17.0],[106,223,15.0],[106,225,8.0],[106,226,2.0],[106,227,21.0],[106,229,3.0],[106,231,9.0],[106,232,13.0],[106,233,4.0],[106,234,2.0],[106,235,2.0],[106,237,11.0],[106,238,2.0],[106,239,8.0],[106,240,31.0],[106,242,1.0],[106,243,10.0],[106,244,10.0],[106,245,2.0],[106,246,19.0],[106,247,6.0],[106,248,7.0],[106,249,4.0],[106,250,12.0],[106,251,52.0],[106,252,12.0],[106,253,1.0],[106,257,12.0],[106,258,1.0],[106,259,15.0],[106,260,3.0],[106,261,8.0],[106,262,6.0],[106,263,3.0],[106,264,2.0],[106,265,7.0],[106,267,2.0],[106,268,5.0],[106,269,5.0],[106,272,7.0],[106,273,5.0],[106,274,14.0],[106,275,3.0],[106,277,1.0],[106,279,8.0],[106,280,1.0],[106,281,8.0],[106,282,2.0],[106,283,7.0],[106,284,13.0],[106,285,1.0],[106,286,7.0],[106,287,2.0],[106,288,3.0],[106,289,10.0],[106,291,1.0],[106,292,1.0],[106,293,2.0],[106,294,2.0],[106,295,1.0],[106,297,1.0],[106,299,11.0],[106,300,8.0],[106,301,2.0],[106,303,2.0],[106,304,2.0],[106,306,7.0],[106,307,5.0],[106,310,4.0],[106,311,22.0],[106,312,3.0],[106,313,4.0],[106,314,9.0],[106,316,6.0],[106,317,2.0],[106,318,1.0],[106,319,2.0],[106,320,8.0],[106,321,8.0],[106,322,3.0],[106,323,9.0],[106,324,1.0],[106,325,1.0],[106,326,2.0],[106,327,1.0],[106,329,1.0],[106,330,5.0],[106,331,4.0],[106,332,1.0],[106,333,3.0],[106,334,2.0],[107,1,1.0],[107,2,7.0],[107,3,2.0],[107,7,23.0],[107,10,1.0],[107,11,1.0],[107,12,2.0],[107,14,13.0],[107,15,16.0],[107,17,2.0],[107,18,4.0],[107,25,6.0],[107,26,3.0],[107,30,1.0],[107,31,4.0],[107,32,1.0],[107,33,1.0],[107,35,74.0],[107,36,1.0],[107,37,1.0],[107,38,1.0],[107,39,32.0],[107,41,1.0],[107,45,8.0],[107,48,1.0],[107,51,16.0],[107,53,1.0],[107,54,6.0],[107,56,1.0],[107,58,2.0],[107,59,2.0],[107,60,1.0],[107,61,2.0],[107,62,20.0],[107,64,1.0],[107,65,1.0],[107,66,40.0],[107,67,7.0],[107,68,2.0],[107,69,14.0],[107,72,1.0],[107,74,9.0],[107,75,1.0],[107,76,1.0],[107,78,1.0],[107,79,1.0],[107,82,1.0],[107,83,1.0],[107,84,2.0],[107,86,1.0],[107,89,23.0],[107,93,32.0],[107,94,11.0],[107,96,2.0],[107,98,19.0],[107,100,2.0],[107,104,48.0],[107,105,16.0],[107,114,1.0],[107,116,1.0],[107,118,6.0],[107,120,2.0],[107,122,2.0],[107,123,2.0],[107,124,1.0],[107,126,4.0],[107,127,11.0],[107,128,2.0],[107,129,34.0],[107,132,29.0],[107,133,2.0],[107,134,4.0],[107,135,1.0],[107,136,36.0],[107,137,9.0],[107,139,3.0],[107,140,15.0],[107,141,2.0],[107,145,15.0],[107,146,50.0],[107,147,3.0],[107,149,13.0],[107,150,1.0],[107,151,1.0],[107,152,49.0],[107,153,1.0],[107,154,4.0],[107,155,56.0],[107,158,1.0],[107,168,2.0],[107,170,2.0],[107,172,1.0],[107,176,9.0],[107,177,70.0],[107,178,1.0],[107,179,9.0],[107,180,4.0],[107,181,3.0],[107,182,7.0],[107,187,3.0],[107,189,4.0],[107,193,25.0],[107,195,1.0],[107,197,40.0],[107,200,21.0],[107,202,3.0],[107,205,2.0],[107,217,1.0],[107,219,13.0],[107,221,3.0],[107,222,75.0],[107,227,3.0],[107,228,6.0],[107,232,3.0],[107,234,11.0],[107,237,1.0],[107,242,3.0],[107,244,1.0],[107,245,4.0],[107,246,5.0],[107,247,2.0],[107,248,7.0],[107,253,1.0],[107,261,16.0],[107,263,4.0],[107,268,4.0],[107,270,1.0],[107,273,16.0],[107,279,1.0],[107,280,1.0],[107,281,2.0],[107,282,16.0],[107,283,1.0],[107,286,1.0],[107,292,1.0],[107,294,2.0],[107,301,1.0],[107,303,4.0],[107,306,2.0],[107,307,41.0],[107,309,1.0],[107,312,6.0],[107,316,16.0],[107,317,7.0],[107,318,3.0],[107,321,12.0],[107,322,19.0],[107,324,1.0],[107,328,1.0],[107,330,1.0],[108,0,89.0],[108,9,2.0],[108,15,3.0],[108,28,13.0],[108,29,3.0],[108,32,13.0],[108,33,4.0],[108,44,4.0],[108,45,523.0],[108,46,1.0],[108,56,4.0],[108,57,9.0],[108,68,3.0],[108,73,12.0],[108,79,1.0],[108,82,18.0],[108,87,4.0],[108,97,27.0],[108,102,1.0],[108,115,18.0],[108,142,2.0],[108,147,6.0],[108,151,35.0],[108,165,12.0],[108,170,3.0],[108,176,22.0],[108,182,2.0],[108,187,13.0],[108,192,25.0],[108,196,15.0],[108,199,2.0],[108,205,96.0],[108,219,28.0],[108,220,9.0],[108,227,1.0],[108,229,1.0],[108,232,22.0],[108,241,1.0],[108,244,2.0],[108,248,9.0],[108,257,1.0],[108,261,140.0],[108,268,22.0],[108,272,17.0],[108,282,2.0],[108,288,4.0],[108,290,4538.0],[108,291,20.0],[108,308,1413.0],[108,326,1.0],[108,332,2.0],[109,1,1.0],[109,5,1.0],[109,14,34.0],[109,19,4.0],[109,25,1.0],[109,32,8.0],[109,44,204.0],[109,48,7.0],[109,51,354.0],[109,53,1327.0],[109,54,3.0],[109,55,2.0],[109,56,2.0],[109,62,1.0],[109,65,13.0],[109,67,1.0],[109,69,16.0],[109,71,5.0],[109,78,1.0],[109,79,39.0],[109,82,1.0],[109,84,2.0],[109,87,1.0],[109,92,5.0],[109,94,3.0],[109,98,25.0],[109,104,9.0],[109,114,1.0],[109,116,372.0],[109,119,1.0],[109,122,3.0],[109,123,5.0],[109,124,1.0],[109,125,2.0],[109,126,2.0],[109,127,8.0],[109,129,4.0],[109,132,77.0],[109,133,2.0],[109,138,1.0],[109,139,1.0],[109,147,1.0],[109,151,17.0],[109,162,1.0],[109,169,1.0],[109,182,550.0],[109,183,1.0],[109,189,1.0],[109,195,3.0],[109,204,15.0],[109,207,2.0],[109,212,1.0],[109,213,4.0],[109,216,8.0],[109,219,7.0],[109,222,1.0],[109,228,1.0],[109,229,1.0],[109,243,1.0],[109,245,18.0],[109,252,1.0],[109,259,1.0],[109,263,3.0],[109,272,1.0],[109,274,2.0],[109,289,2.0],[109,291,5.0],[109,309,61.0],[110,1,1.0],[110,2,1.0],[110,3,5.0],[110,6,2.0],[110,7,1.0],[110,9,3.0],[110,10,2.0],[110,11,5.0],[110,14,2.0],[110,15,2.0],[110,16,1.0],[110,18,2.0],[110,20,2.0],[110,22,4.0],[110,23,3.0],[110,24,2.0],[110,26,2.0],[110,27,2.0],[110,29,2.0],[110,30,1.0],[110,31,1.0],[110,32,2.0],[110,33,4.0],[110,34,4.0],[110,35,32.0],[110,36,1.0],[110,37,4.0],[110,38,2.0],[110,39,3.0],[110,40,2.0],[110,41,1.0],[110,42,1.0],[110,45,8.0],[110,46,1.0],[110,47,3.0],[110,48,3.0],[110,51,3.0],[110,52,5.0],[110,54,6.0],[110,57,1.0],[110,58,2.0],[110,59,1.0],[110,60,1.0],[110,62,4.0],[110,63,7.0],[110,64,1.0],[110,65,4.0],[110,66,2.0],[110,67,4.0],[110,70,6.0],[110,74,1.0],[110,75,4.0],[110,76,2.0],[110,77,3.0],[110,78,3.0],[110,80,1.0],[110,81,2.0],[110,82,15.0],[110,83,2.0],[110,84,1.0],[110,85,5.0],[110,86,2.0],[110,87,2.0],[110,89,1.0],[110,90,1.0],[110,91,1.0],[110,92,7.0],[110,94,3.0],[110,96,1.0],[110,98,1.0],[110,99,5.0],[110,100,2.0],[110,101,2.0],[110,102,1.0],[110,104,3.0],[110,106,4.0],[110,107,4.0],[110,109,1.0],[110,110,1.0],[110,111,3.0],[110,113,3.0],[110,114,1.0],[110,115,1.0],[110,117,5.0],[110,118,2.0],[110,120,3.0],[110,121,1.0],[110,126,3.0],[110,127,5.0],[110,129,1.0],[110,130,1.0],[110,132,1.0],[110,133,1.0],[110,134,2.0],[110,135,1.0],[110,136,4.0],[110,137,3.0],[110,138,4.0],[110,141,3.0],[110,142,3.0],[110,143,2.0],[110,145,2.0],[110,146,1.0],[110,147,2.0],[110,148,4.0],[110,149,5.0],[110,150,1.0],[110,152,4.0],[110,153,3.0],[110,157,4.0],[110,158,7.0],[110,159,2.0],[110,160,2.0],[110,161,4.0],[110,164,14.0],[110,166,5.0],[110,167,4.0],[110,169,3.0],[110,170,2.0],[110,173,1.0],[110,176,4.0],[110,177,2.0],[110,179,1.0],[110,180,3.0],[110,182,1.0],[110,183,6.0],[110,185,2.0],[110,187,3.0],[110,190,2.0],[110,191,1.0],[110,192,1.0],[110,193,3.0],[110,194,3.0],[110,195,2.0],[110,199,2.0],[110,203,2.0],[110,204,1.0],[110,209,1.0],[110,212,1.0],[110,213,3.0],[110,214,4.0],[110,215,1.0],[110,218,1.0],[110,221,10.0],[110,222,2.0],[110,223,1.0],[110,225,3.0],[110,226,2.0],[110,227,1.0],[110,228,1.0],[110,229,1.0],[110,231,1.0],[110,234,1.0],[110,235,3.0],[110,237,1.0],[110,239,1.0],[110,241,1.0],[110,242,1.0],[110,244,1.0],[110,245,1.0],[110,246,7.0],[110,247,2.0],[110,250,2.0],[110,251,1.0],[110,252,2.0],[110,257,1.0],[110,258,1.0],[110,259,4.0],[110,268,1.0],[110,269,3.0],[110,274,2.0],[110,277,8.0],[110,278,1.0],[110,279,1.0],[110,282,1.0],[110,283,2.0],[110,287,1.0],[110,288,1.0],[110,292,3.0],[110,294,1.0],[110,299,3.0],[110,300,2.0],[110,302,1.0],[110,303,1.0],[110,306,1.0],[110,312,2.0],[110,315,2.0],[110,316,1.0],[110,317,2.0],[110,322,1.0],[110,323,2.0],[110,324,1.0],[110,326,3.0],[110,331,1.0],[110,333,1.0],[111,2,1.0],[111,3,8.0],[111,4,1.0],[111,5,4.0],[111,6,3.0],[111,10,23.0],[111,14,10.0],[111,15,2.0],[111,17,9.0],[111,18,1.0],[111,19,1.0],[111,25,6.0],[111,27,2.0],[111,28,1.0],[111,29,25.0],[111,30,2.0],[111,32,4.0],[111,33,2.0],[111,35,96.0],[111,36,2.0],[111,37,6.0],[111,39,13.0],[111,41,1.0],[111,43,1.0],[111,45,1.0],[111,47,3.0],[111,49,1.0],[111,51,3.0],[111,52,5.0],[111,53,1.0],[111,58,5.0],[111,59,11.0],[111,60,1.0],[111,65,1.0],[111,66,6.0],[111,67,3.0],[111,69,7.0],[111,72,30.0],[111,76,16.0],[111,77,15.0],[111,79,2.0],[111,80,2.0],[111,81,5.0],[111,82,2.0],[111,83,2.0],[111,84,1.0],[111,85,10.0],[111,86,27.0],[111,87,4.0],[111,88,1.0],[111,89,10.0],[111,93,5.0],[111,94,4.0],[111,96,13.0],[111,98,2.0],[111,103,4.0],[111,104,2.0],[111,105,9.0],[111,106,23.0],[111,108,1.0],[111,109,2.0],[111,110,22.0],[111,112,3.0],[111,115,1.0],[111,116,1.0],[111,117,39.0],[111,118,2.0],[111,119,1.0],[111,122,16.0],[111,123,4.0],[111,124,3.0],[111,126,17.0],[111,127,2.0],[111,130,1.0],[111,132,1.0],[111,133,4.0],[111,134,5.0],[111,135,2.0],[111,136,11.0],[111,138,1.0],[111,141,1.0],[111,142,5.0],[111,143,11.0],[111,144,7.0],[111,145,2.0],[111,146,3.0],[111,147,4.0],[111,149,7.0],[111,151,4.0],[111,152,7.0],[111,153,2.0],[111,155,6.0],[111,156,16.0],[111,159,3.0],[111,160,1.0],[111,161,12.0],[111,165,1.0],[111,166,32.0],[111,168,40.0],[111,169,6.0],[111,170,7.0],[111,171,2.0],[111,172,31.0],[111,173,1.0],[111,176,3.0],[111,179,41.0],[111,180,2.0],[111,182,4.0],[111,184,1.0],[111,185,1.0],[111,186,1.0],[111,187,1.0],[111,192,12.0],[111,193,13.0],[111,194,2.0],[111,195,4.0],[111,196,27.0],[111,197,45.0],[111,199,1.0],[111,200,6.0],[111,201,1.0],[111,202,12.0],[111,203,10.0],[111,204,27.0],[111,205,4.0],[111,206,21.0],[111,207,2.0],[111,209,10.0],[111,210,7.0],[111,212,1.0],[111,213,17.0],[111,217,3.0],[111,218,2.0],[111,219,7.0],[111,221,5.0],[111,222,30.0],[111,223,5.0],[111,224,1.0],[111,225,1.0],[111,227,11.0],[111,228,1.0],[111,231,47.0],[111,233,3.0],[111,235,2.0],[111,237,10.0],[111,240,2.0],[111,241,5.0],[111,244,2.0],[111,245,1.0],[111,246,2.0],[111,247,2.0],[111,248,2.0],[111,250,1.0],[111,251,2.0],[111,252,2.0],[111,255,1.0],[111,257,5.0],[111,258,8.0],[111,260,3.0],[111,261,6.0],[111,262,1.0],[111,263,3.0],[111,264,1.0],[111,265,4.0],[111,268,11.0],[111,269,1.0],[111,270,5.0],[111,272,8.0],[111,273,1.0],[111,275,2.0],[111,276,8.0],[111,278,2.0],[111,281,5.0],[111,282,2.0],[111,283,1.0],[111,286,4.0],[111,287,33.0],[111,295,1.0],[111,298,2.0],[111,300,1.0],[111,302,1.0],[111,303,1.0],[111,306,25.0],[111,307,1.0],[111,310,1.0],[111,311,1.0],[111,312,2.0],[111,313,13.0],[111,316,1.0],[111,321,8.0],[111,322,4.0],[111,323,1.0],[111,326,3.0],[111,330,4.0],[111,331,2.0],[112,2,1.0],[112,3,155.0],[112,4,4.0],[112,5,1.0],[112,6,2.0],[112,7,21.0],[112,10,2283.0],[112,13,1.0],[112,14,1.0],[112,15,2.0],[112,16,1.0],[112,17,1.0],[112,18,3.0],[112,21,2.0],[112,23,2.0],[112,25,1.0],[112,26,1.0],[112,30,43.0],[112,31,4.0],[112,32,1.0],[112,33,2.0],[112,35,2.0],[112,36,11.0],[112,37,1.0],[112,38,1.0],[112,39,1.0],[112,42,2.0],[112,43,7.0],[112,44,1.0],[112,46,2.0],[112,47,1.0],[112,49,1.0],[112,50,59.0],[112,52,1.0],[112,54,1.0],[112,55,40.0],[112,56,243.0],[112,57,2.0],[112,59,2.0],[112,60,238.0],[112,62,1.0],[112,66,2.0],[112,68,1.0],[112,69,5.0],[112,70,1.0],[112,72,4.0],[112,74,1.0],[112,75,1.0],[112,76,1.0],[112,77,3425.0],[112,78,5.0],[112,80,2.0],[112,82,3.0],[112,83,3.0],[112,85,3453.0],[112,87,534.0],[112,88,2.0],[112,89,2.0],[112,90,2.0],[112,91,5.0],[112,93,3.0],[112,94,2.0],[112,96,1.0],[112,101,1.0],[112,103,2.0],[112,105,18.0],[112,106,1150.0],[112,110,1.0],[112,112,3.0],[112,115,1.0],[112,117,3.0],[112,118,18.0],[112,120,2.0],[112,121,4.0],[112,122,778.0],[112,124,3.0],[112,126,1223.0],[112,129,1.0],[112,130,5.0],[112,132,2.0],[112,135,2.0],[112,136,2.0],[112,137,3.0],[112,141,1.0],[112,142,912.0],[112,144,161.0],[112,145,1.0],[112,146,14.0],[112,147,6.0],[112,148,1.0],[112,149,1.0],[112,151,1943.0],[112,153,5.0],[112,154,3.0],[112,156,1.0],[112,160,1.0],[112,161,1.0],[112,162,1.0],[112,163,7.0],[112,164,6.0],[112,166,814.0],[112,167,2.0],[112,169,281.0],[112,172,1017.0],[112,173,1.0],[112,179,1.0],[112,180,1.0],[112,182,33.0],[112,185,1.0],[112,186,182.0],[112,190,6.0],[112,192,2.0],[112,193,1.0],[112,194,2.0],[112,195,3.0],[112,196,1.0],[112,197,100.0],[112,201,2.0],[112,202,324.0],[112,205,522.0],[112,207,262.0],[112,208,507.0],[112,210,27.0],[112,211,3.0],[112,212,1.0],[112,213,3.0],[112,215,1.0],[112,218,1.0],[112,219,1008.0],[112,221,1.0],[112,222,75.0],[112,223,67.0],[112,224,757.0],[112,225,2.0],[112,227,1.0],[112,228,6.0],[112,231,26.0],[112,232,1.0],[112,235,1.0],[112,237,2529.0],[112,238,7.0],[112,240,5.0],[112,242,5.0],[112,243,1.0],[112,244,2.0],[112,246,2.0],[112,247,12.0],[112,251,1.0],[112,252,1.0],[112,253,2.0],[112,255,1.0],[112,256,3672.0],[112,259,2.0],[112,261,671.0],[112,265,944.0],[112,266,3.0],[112,267,1.0],[112,268,511.0],[112,271,242.0],[112,272,316.0],[112,274,6.0],[112,275,1554.0],[112,277,1.0],[112,279,4.0],[112,280,1.0],[112,281,2.0],[112,283,1.0],[112,284,1.0],[112,285,8.0],[112,287,1.0],[112,288,1.0],[112,289,1.0],[112,291,648.0],[112,300,1.0],[112,301,770.0],[112,302,1.0],[112,304,657.0],[112,312,26.0],[112,318,6.0],[112,323,134.0],[112,325,1.0],[112,330,132.0],[112,332,45.0],[113,0,152.0],[113,1,5.0],[113,3,24.0],[113,5,1.0],[113,6,2.0],[113,7,55.0],[113,10,209.0],[113,11,1.0],[113,15,1.0],[113,23,1.0],[113,26,3.0],[113,28,72.0],[113,30,9.0],[113,32,94.0],[113,33,104.0],[113,35,1.0],[113,36,63.0],[113,37,1.0],[113,40,31.0],[113,43,2.0],[113,44,257.0],[113,46,1.0],[113,51,185.0],[113,53,21.0],[113,57,3.0],[113,61,17.0],[113,62,3.0],[113,64,9.0],[113,66,53.0],[113,70,82.0],[113,73,62.0],[113,88,1.0],[113,89,2.0],[113,92,2.0],[113,93,1124.0],[113,97,19.0],[113,98,9.0],[113,99,1.0],[113,101,1.0],[113,103,3.0],[113,104,123.0],[113,106,32.0],[113,107,106.0],[113,111,10.0],[113,113,5.0],[113,115,7.0],[113,118,5.0],[113,119,17.0],[113,121,1.0],[113,122,1.0],[113,123,2.0],[113,126,19.0],[113,128,388.0],[113,129,4.0],[113,132,87.0],[113,134,7.0],[113,135,69.0],[113,137,1.0],[113,138,16.0],[113,139,2.0],[113,141,4.0],[113,142,106.0],[113,150,1.0],[113,151,99.0],[113,160,6246.0],[113,161,1.0],[113,162,26.0],[113,169,171.0],[113,170,1.0],[113,172,41.0],[113,174,7.0],[113,176,301.0],[113,181,6.0],[113,182,1.0],[113,186,21.0],[113,187,57.0],[113,188,5.0],[113,192,15.0],[113,193,1.0],[113,195,36.0],[113,196,778.0],[113,197,1.0],[113,198,1.0],[113,200,2.0],[113,205,538.0],[113,206,5.0],[113,216,1.0],[113,219,2684.0],[113,221,11.0],[113,222,2.0],[113,224,1.0],[113,227,4.0],[113,229,95.0],[113,236,2.0],[113,237,744.0],[113,241,160.0],[113,242,10.0],[113,243,1.0],[113,244,1.0],[113,254,5.0],[113,259,1.0],[113,261,99.0],[113,269,8.0],[113,273,1.0],[113,274,144.0],[113,275,287.0],[113,281,43.0],[113,285,5.0],[113,288,16.0],[113,290,36.0],[113,291,1.0],[113,294,5.0],[113,296,1.0],[113,305,49.0],[113,307,5.0],[113,308,538.0],[113,309,30.0],[113,318,3.0],[113,321,1.0],[113,325,1.0],[114,0,1.0],[114,1,4.0],[114,2,12.0],[114,3,7.0],[114,4,7.0],[114,5,6.0],[114,6,5.0],[114,7,9.0],[114,8,22.0],[114,9,8.0],[114,10,26.0],[114,11,32.0],[114,12,2.0],[114,13,5.0],[114,14,14.0],[114,15,33.0],[114,16,16.0],[114,17,38.0],[114,18,20.0],[114,19,18.0],[114,20,5.0],[114,21,2.0],[114,22,1.0],[114,23,6.0],[114,24,15.0],[114,25,10.0],[114,26,12.0],[114,27,20.0],[114,28,1.0],[114,29,7.0],[114,30,4.0],[114,31,7.0],[114,32,11.0],[114,33,11.0],[114,34,1.0],[114,35,36.0],[114,36,6.0],[114,37,14.0],[114,39,39.0],[114,40,4.0],[114,41,1.0],[114,42,12.0],[114,44,1.0],[114,45,6.0],[114,46,6.0],[114,47,6.0],[114,48,9.0],[114,49,4.0],[114,51,11.0],[114,52,13.0],[114,53,1.0],[114,54,8.0],[114,55,16.0],[114,56,2.0],[114,57,1.0],[114,58,4.0],[114,59,5.0],[114,60,1.0],[114,61,15.0],[114,62,14.0],[114,65,14.0],[114,66,19.0],[114,67,6.0],[114,68,11.0],[114,69,15.0],[114,70,3.0],[114,71,1.0],[114,72,5.0],[114,73,2.0],[114,74,6.0],[114,75,2.0],[114,76,11.0],[114,77,20.0],[114,78,10.0],[114,79,2.0],[114,80,19.0],[114,81,4.0],[114,82,9.0],[114,83,11.0],[114,84,20.0],[114,85,30.0],[114,86,19.0],[114,87,9.0],[114,88,4.0],[114,89,10.0],[114,90,9.0],[114,91,2.0],[114,92,3.0],[114,93,24.0],[114,94,15.0],[114,95,1.0],[114,96,1.0],[114,98,12.0],[114,99,7.0],[114,100,3.0],[114,101,7.0],[114,102,1.0],[114,104,37.0],[114,105,16.0],[114,106,66.0],[114,107,6.0],[114,108,1.0],[114,109,1.0],[114,110,5.0],[114,111,5.0],[114,112,9.0],[114,113,8.0],[114,114,1.0],[114,115,5.0],[114,116,5.0],[114,117,10.0],[114,118,6.0],[114,120,16.0],[114,121,8.0],[114,122,8.0],[114,124,19.0],[114,125,1.0],[114,126,26.0],[114,127,18.0],[114,128,2.0],[114,129,59.0],[114,130,20.0],[114,131,3.0],[114,132,53.0],[114,133,7.0],[114,134,7.0],[114,135,4.0],[114,136,18.0],[114,137,26.0],[114,138,4.0],[114,139,2.0],[114,140,7.0],[114,141,4.0],[114,142,14.0],[114,143,9.0],[114,144,38.0],[114,145,25.0],[114,146,28.0],[114,147,27.0],[114,148,7.0],[114,149,6.0],[114,150,2.0],[114,151,6.0],[114,152,31.0],[114,153,23.0],[114,154,11.0],[114,155,32.0],[114,156,1.0],[114,157,2.0],[114,158,15.0],[114,159,4.0],[114,160,2.0],[114,161,12.0],[114,162,5.0],[114,163,9.0],[114,164,3.0],[114,165,1.0],[114,166,13.0],[114,167,22.0],[114,168,11.0],[114,169,45.0],[114,170,7.0],[114,171,3.0],[114,172,18.0],[114,173,3.0],[114,175,4.0],[114,176,15.0],[114,177,92.0],[114,178,1.0],[114,179,24.0],[114,180,8.0],[114,181,3.0],[114,182,10.0],[114,183,16.0],[114,184,1.0],[114,185,22.0],[114,186,7.0],[114,187,14.0],[114,188,1.0],[114,189,12.0],[114,190,15.0],[114,191,26.0],[114,192,26.0],[114,193,7.0],[114,194,17.0],[114,195,10.0],[114,197,36.0],[114,198,3.0],[114,199,8.0],[114,200,18.0],[114,201,3.0],[114,202,14.0],[114,203,2.0],[114,204,4.0],[114,205,9.0],[114,206,2.0],[114,208,4.0],[114,209,6.0],[114,210,2.0],[114,211,3.0],[114,212,6.0],[114,213,27.0],[114,214,4.0],[114,216,1.0],[114,217,3.0],[114,218,14.0],[114,219,11.0],[114,221,10.0],[114,222,42.0],[114,223,24.0],[114,224,4.0],[114,225,12.0],[114,226,5.0],[114,227,23.0],[114,228,6.0],[114,229,6.0],[114,230,12.0],[114,231,16.0],[114,232,16.0],[114,233,1.0],[114,234,1.0],[114,235,5.0],[114,236,1.0],[114,237,22.0],[114,238,3.0],[114,239,7.0],[114,240,35.0],[114,242,3.0],[114,243,26.0],[114,244,15.0],[114,245,5.0],[114,246,10.0],[114,247,10.0],[114,248,7.0],[114,249,5.0],[114,250,15.0],[114,251,42.0],[114,252,18.0],[114,253,6.0],[114,255,26.0],[114,256,2.0],[114,257,19.0],[114,258,6.0],[114,259,15.0],[114,260,2.0],[114,261,24.0],[114,262,6.0],[114,263,5.0],[114,264,8.0],[114,265,17.0],[114,267,1.0],[114,268,11.0],[114,269,11.0],[114,270,3.0],[114,271,5.0],[114,272,6.0],[114,273,11.0],[114,274,16.0],[114,275,2.0],[114,276,1.0],[114,278,8.0],[114,279,9.0],[114,280,2.0],[114,281,3.0],[114,282,3.0],[114,283,5.0],[114,284,17.0],[114,285,11.0],[114,286,47.0],[114,287,5.0],[114,288,2.0],[114,289,7.0],[114,290,1.0],[114,291,1.0],[114,292,1.0],[114,294,3.0],[114,295,1.0],[114,297,4.0],[114,298,6.0],[114,299,12.0],[114,300,7.0],[114,301,10.0],[114,302,9.0],[114,303,1.0],[114,304,7.0],[114,306,4.0],[114,307,13.0],[114,309,2.0],[114,310,5.0],[114,311,24.0],[114,312,7.0],[114,313,4.0],[114,314,5.0],[114,315,2.0],[114,316,8.0],[114,317,4.0],[114,318,9.0],[114,319,1.0],[114,320,8.0],[114,321,7.0],[114,322,3.0],[114,323,13.0],[114,324,4.0],[114,326,4.0],[114,327,3.0],[114,328,3.0],[114,329,2.0],[114,330,6.0],[114,331,5.0],[114,333,9.0],[114,334,1.0],[115,17,1.0],[115,44,1098.0],[115,97,1.0],[115,117,1.0],[115,259,1.0],[116,0,1.0],[116,1,8.0],[116,2,6.0],[116,3,4.0],[116,4,19.0],[116,5,13.0],[116,6,19.0],[116,8,9.0],[116,9,13.0],[116,10,1.0],[116,11,1.0],[116,12,3.0],[116,13,26.0],[116,14,4.0],[116,15,1.0],[116,17,26.0],[116,18,5.0],[116,20,1.0],[116,21,74.0],[116,23,1.0],[116,24,1.0],[116,25,21.0],[116,26,1.0],[116,28,42.0],[116,29,5.0],[116,30,4.0],[116,31,2.0],[116,32,10.0],[116,33,12.0],[116,34,3.0],[116,35,27.0],[116,37,1.0],[116,38,3.0],[116,40,7.0],[116,41,39.0],[116,42,30.0],[116,43,8.0],[116,44,2.0],[116,45,4.0],[116,46,8.0],[116,47,55.0],[116,48,11.0],[116,49,1.0],[116,50,18.0],[116,52,9.0],[116,53,43.0],[116,54,4.0],[116,55,4.0],[116,56,12.0],[116,57,1.0],[116,58,6.0],[116,59,9.0],[116,60,14.0],[116,61,27.0],[116,62,7.0],[116,64,5.0],[116,65,25.0],[116,66,3.0],[116,67,4.0],[116,68,28.0],[116,69,23.0],[116,70,2.0],[116,71,2.0],[116,72,2.0],[116,73,16.0],[116,74,3.0],[116,75,19.0],[116,76,35.0],[116,77,11.0],[116,78,5.0],[116,79,5.0],[116,80,38.0],[116,81,41.0],[116,84,3.0],[116,85,15.0],[116,86,2.0],[116,87,6.0],[116,88,1.0],[116,89,7.0],[116,90,15.0],[116,91,3.0],[116,93,10.0],[116,94,1.0],[116,95,15.0],[116,96,1.0],[116,97,2.0],[116,98,4.0],[116,99,1.0],[116,100,1.0],[116,102,15.0],[116,103,4.0],[116,105,10.0],[116,106,7.0],[116,108,23.0],[116,110,1.0],[116,112,5.0],[116,113,6.0],[116,115,12.0],[116,116,8.0],[116,117,1.0],[116,118,2.0],[116,119,5.0],[116,120,8.0],[116,123,7.0],[116,126,1.0],[116,133,11.0],[116,134,2.0],[116,135,5.0],[116,136,3.0],[116,137,15.0],[116,139,1.0],[116,142,3.0],[116,144,10.0],[116,145,8.0],[116,147,9.0],[116,150,1.0],[116,152,2.0],[116,153,5.0],[116,154,38.0],[116,160,2.0],[116,162,1.0],[116,163,17.0],[116,164,2.0],[116,165,9.0],[116,169,17.0],[116,170,2.0],[116,172,5.0],[116,173,4.0],[116,176,10.0],[116,178,1.0],[116,180,21.0],[116,181,1.0],[116,183,4.0],[116,185,2.0],[116,186,7.0],[116,187,18.0],[116,188,1.0],[116,190,35.0],[116,191,1.0],[116,192,1.0],[116,195,17.0],[116,197,5.0],[116,198,2.0],[116,199,4.0],[116,200,1.0],[116,202,7.0],[116,204,4.0],[116,205,1.0],[116,206,24.0],[116,207,135.0],[116,208,7.0],[116,209,1.0],[116,210,14.0],[116,211,1.0],[116,213,12.0],[116,214,27.0],[116,215,1.0],[116,216,16.0],[116,218,21.0],[116,220,5.0],[116,221,14.0],[116,223,5.0],[116,224,22.0],[116,226,2.0],[116,227,74.0],[116,228,2.0],[116,229,5.0],[116,230,13.0],[116,231,7.0],[116,232,29.0],[116,233,3.0],[116,235,34.0],[116,237,4.0],[116,238,3.0],[116,239,1.0],[116,241,6.0],[116,242,14.0],[116,243,27.0],[116,245,2.0],[116,246,5.0],[116,247,5.0],[116,248,12.0],[116,249,4.0],[116,250,1.0],[116,252,1.0],[116,253,10.0],[116,254,1.0],[116,255,1.0],[116,256,2.0],[116,257,9.0],[116,262,31.0],[116,263,4.0],[116,264,20.0],[116,265,2.0],[116,267,2.0],[116,270,1.0],[116,271,2.0],[116,272,2.0],[116,273,17.0],[116,274,5.0],[116,277,1.0],[116,278,1.0],[116,279,45.0],[116,280,18.0],[116,281,2.0],[116,283,2.0],[116,284,1.0],[116,285,1.0],[116,286,12.0],[116,291,32.0],[116,294,7.0],[116,295,2.0],[116,297,7.0],[116,298,8.0],[116,301,10.0],[116,303,2.0],[116,304,25.0],[116,305,33.0],[116,306,1.0],[116,308,15.0],[116,309,6.0],[116,310,14.0],[116,311,14.0],[116,312,3.0],[116,314,3.0],[116,318,1.0],[116,320,3.0],[116,321,5.0],[116,322,4.0],[116,323,26.0],[116,325,4.0],[116,326,6.0],[116,327,2.0],[116,329,15.0],[116,330,9.0],[116,331,1.0],[116,334,1.0],[117,2,1.0],[117,5,3.0],[117,11,1.0],[117,15,4.0],[117,17,1.0],[117,21,3.0],[117,22,3.0],[117,23,21.0],[117,26,1.0],[117,27,2.0],[117,32,1.0],[117,35,49.0],[117,36,1.0],[117,39,4.0],[117,42,1.0],[117,43,2.0],[117,45,1.0],[117,51,1.0],[117,52,23.0],[117,55,4.0],[117,56,7.0],[117,62,6.0],[117,79,6.0],[117,80,5.0],[117,82,4.0],[117,83,13.0],[117,88,4.0],[117,89,5.0],[117,93,8.0],[117,94,7.0],[117,96,1.0],[117,98,3.0],[117,104,1.0],[117,105,1.0],[117,113,3.0],[117,118,1.0],[117,119,2.0],[117,122,16.0],[117,123,3.0],[117,124,4.0],[117,126,1.0],[117,127,7.0],[117,128,1.0],[117,129,11.0],[117,132,7.0],[117,134,11.0],[117,136,6.0],[117,137,1.0],[117,139,18.0],[117,145,3.0],[117,146,1.0],[117,149,1.0],[117,151,2.0],[117,152,15.0],[117,154,1.0],[117,155,30.0],[117,158,2.0],[117,161,15.0],[117,162,2.0],[117,168,5.0],[117,169,3.0],[117,172,1.0],[117,177,2.0],[117,179,1.0],[117,180,7.0],[117,182,1.0],[117,186,1.0],[117,193,6.0],[117,197,1.0],[117,198,1.0],[117,200,1.0],[117,207,1.0],[117,209,1.0],[117,213,19.0],[117,217,1.0],[117,219,6.0],[117,222,2.0],[117,227,1.0],[117,232,1.0],[117,234,4.0],[117,241,4.0],[117,244,10.0],[117,246,4.0],[117,253,4.0],[117,261,14.0],[117,262,4.0],[117,264,6.0],[117,271,4.0],[117,273,4.0],[117,276,2.0],[117,281,31.0],[117,282,5.0],[117,291,1.0],[117,293,26.0],[117,295,1.0],[117,306,10.0],[117,307,15.0],[117,312,1.0],[117,316,1.0],[117,321,8.0],[117,325,1.0],[117,331,17.0],[118,3,12.0],[118,18,8.0],[118,19,1.0],[118,24,5.0],[118,30,1.0],[118,31,8.0],[118,33,1.0],[118,34,3.0],[118,35,137.0],[118,47,4.0],[118,63,10.0],[118,65,7.0],[118,67,32.0],[118,70,15.0],[118,82,31.0],[118,87,1.0],[118,89,3.0],[118,92,4.0],[118,100,2.0],[118,101,1.0],[118,102,2.0],[118,103,4.0],[118,109,2.0],[118,110,2.0],[118,111,4.0],[118,113,4.0],[118,117,16.0],[118,134,1.0],[118,138,8.0],[118,144,1.0],[118,147,1.0],[118,157,2.0],[118,158,1.0],[118,160,2.0],[118,164,20.0],[118,169,5.0],[118,184,3.0],[118,185,1.0],[118,190,2.0],[118,204,1.0],[118,209,5.0],[118,214,3.0],[118,220,1.0],[118,221,21.0],[118,245,1.0],[118,246,9.0],[118,269,6.0],[118,277,17.0],[118,281,2.0],[118,287,5.0],[118,296,5.0],[118,308,1.0],[118,312,10.0],[118,316,1.0],[118,326,6.0],[119,0,3.0],[119,1,1.0],[119,8,18.0],[119,9,9.0],[119,10,11.0],[119,11,6.0],[119,12,3.0],[119,13,1.0],[119,15,1.0],[119,24,11.0],[119,28,10.0],[119,30,3.0],[119,33,5.0],[119,36,2.0],[119,39,13.0],[119,44,13.0],[119,48,3.0],[119,49,7.0],[119,51,1.0],[119,54,2.0],[119,55,24.0],[119,56,2.0],[119,59,1.0],[119,62,3.0],[119,66,1.0],[119,76,2.0],[119,78,1.0],[119,81,2.0],[119,86,11.0],[119,87,11.0],[119,88,27.0],[119,105,1.0],[119,106,21.0],[119,108,4.0],[119,111,1.0],[119,125,1.0],[119,128,2.0],[119,137,1.0],[119,142,24.0],[119,144,16.0],[119,147,1.0],[119,148,1.0],[119,151,3.0],[119,154,2.0],[119,160,2.0],[119,167,24.0],[119,176,1.0],[119,185,3.0],[119,186,7.0],[119,191,5.0],[119,204,1.0],[119,208,1.0],[119,212,5.0],[119,213,3.0],[119,223,10.0],[119,224,1.0],[119,225,1.0],[119,229,1.0],[119,230,1.0],[119,243,3.0],[119,251,7.0],[119,252,13.0],[119,253,1.0],[119,254,1.0],[119,255,17.0],[119,256,1.0],[119,258,2.0],[119,263,2.0],[119,265,1.0],[119,271,15.0],[119,274,1.0],[119,284,1.0],[119,285,5.0],[119,286,9.0],[119,297,1.0],[119,298,2.0],[119,301,2.0],[119,302,1.0],[119,303,3.0],[119,304,5.0],[119,305,9.0],[119,310,1.0],[119,321,1.0],[119,327,3.0],[120,1,7.0],[120,2,20.0],[120,4,2.0],[120,5,20.0],[120,8,7.0],[120,9,12.0],[120,12,4.0],[120,13,13.0],[120,14,4.0],[120,15,1.0],[120,16,2.0],[120,17,15.0],[120,18,18.0],[120,19,5.0],[120,20,72.0],[120,21,45.0],[120,22,1.0],[120,23,4.0],[120,24,1.0],[120,25,25.0],[120,26,1.0],[120,27,7.0],[120,28,7.0],[120,29,7.0],[120,30,3.0],[120,32,13.0],[120,35,7.0],[120,37,2.0],[120,38,99.0],[120,41,5.0],[120,42,3.0],[120,43,2.0],[120,47,29.0],[120,49,14.0],[120,50,7.0],[120,52,6.0],[120,53,7.0],[120,55,3.0],[120,56,1.0],[120,58,1.0],[120,59,3.0],[120,61,5.0],[120,67,3.0],[120,69,37.0],[120,70,1.0],[120,71,3.0],[120,72,45.0],[120,73,1.0],[120,76,3.0],[120,79,2.0],[120,80,7.0],[120,81,3.0],[120,82,6.0],[120,83,6.0],[120,84,4.0],[120,85,3.0],[120,86,2.0],[120,87,6.0],[120,89,2.0],[120,90,7.0],[120,91,1.0],[120,94,6.0],[120,95,1.0],[120,97,1.0],[120,101,2.0],[120,102,6.0],[120,104,1.0],[120,105,2.0],[120,106,6.0],[120,111,1.0],[120,113,1.0],[120,117,4.0],[120,118,5.0],[120,119,18.0],[120,120,5.0],[120,121,2.0],[120,122,1.0],[120,127,9.0],[120,130,2.0],[120,133,5.0],[120,134,7.0],[120,135,1.0],[120,138,2.0],[120,139,3.0],[120,145,5.0],[120,150,3.0],[120,152,8.0],[120,154,33.0],[120,158,4.0],[120,160,1.0],[120,161,6.0],[120,162,1.0],[120,165,2.0],[120,167,1.0],[120,168,3.0],[120,170,8.0],[120,171,5.0],[120,174,1.0],[120,176,1.0],[120,179,2.0],[120,180,5.0],[120,181,2.0],[120,182,1.0],[120,183,1.0],[120,184,27.0],[120,185,1.0],[120,186,1.0],[120,187,1.0],[120,188,10.0],[120,190,1.0],[120,193,12.0],[120,194,6.0],[120,195,42.0],[120,196,2.0],[120,197,5.0],[120,198,1.0],[120,200,4.0],[120,202,3.0],[120,204,7.0],[120,205,1.0],[120,207,9.0],[120,209,8.0],[120,210,3.0],[120,211,23.0],[120,214,21.0],[120,216,10.0],[120,218,4.0],[120,220,3.0],[120,221,3.0],[120,226,3.0],[120,227,4.0],[120,229,10.0],[120,230,1.0],[120,231,31.0],[120,235,5.0],[120,236,1.0],[120,238,2.0],[120,240,2.0],[120,241,1.0],[120,242,2.0],[120,246,9.0],[120,247,1.0],[120,250,8.0],[120,251,7.0],[120,253,2.0],[120,259,3.0],[120,262,13.0],[120,263,3.0],[120,264,9.0],[120,268,22.0],[120,269,1.0],[120,270,3.0],[120,272,3.0],[120,273,1.0],[120,274,2.0],[120,276,2.0],[120,279,3.0],[120,280,11.0],[120,281,10.0],[120,282,10.0],[120,284,3.0],[120,291,1.0],[120,294,2.0],[120,295,1.0],[120,298,6.0],[120,303,13.0],[120,304,2.0],[120,305,9.0],[120,306,3.0],[120,310,3.0],[120,311,1.0],[120,321,2.0],[120,322,1.0],[120,325,1.0],[120,327,1.0],[120,329,6.0],[120,330,1.0],[120,331,4.0],[120,333,6.0],[120,335,1.0],[121,2,1.0],[121,5,1.0],[121,10,1.0],[121,11,1.0],[121,22,1.0],[121,23,1.0],[121,49,1.0],[121,52,1.0],[121,66,1.0],[121,80,1.0],[121,82,2.0],[121,85,1.0],[121,88,1.0],[121,99,1.0],[121,101,1.0],[121,105,1.0],[121,117,2.0],[121,130,1.0],[121,132,1.0],[121,133,1.0],[121,144,1.0],[121,151,1.0],[121,183,2.0],[121,186,4.0],[121,194,1.0],[121,195,1.0],[121,212,1.0],[121,232,1.0],[121,251,1.0],[121,274,12561.0],[122,1,10.0],[122,2,84.0],[122,10,12.0],[122,14,9.0],[122,17,11.0],[122,18,6.0],[122,20,55.0],[122,27,1.0],[122,29,2.0],[122,45,129.0],[122,49,26.0],[122,51,1.0],[122,53,2.0],[122,62,10.0],[122,71,1.0],[122,73,1.0],[122,74,186.0],[122,76,3.0],[122,77,1.0],[122,78,6.0],[122,84,1.0],[122,93,1.0],[122,111,3.0],[122,112,1.0],[122,121,3.0],[122,135,5.0],[122,139,3.0],[122,141,1.0],[122,150,10.0],[122,153,25.0],[122,154,21.0],[122,162,2.0],[122,165,1.0],[122,175,8.0],[122,176,45.0],[122,181,12.0],[122,187,54.0],[122,191,4.0],[122,194,1.0],[122,195,6.0],[122,197,2.0],[122,206,34.0],[122,213,1.0],[122,215,4.0],[122,216,23.0],[122,220,1.0],[122,232,2.0],[122,236,2.0],[122,243,4.0],[122,248,4.0],[122,249,14.0],[122,252,1.0],[122,257,2.0],[122,260,1.0],[122,263,29.0],[122,279,8.0],[122,280,4.0],[122,283,1.0],[122,285,22.0],[122,287,20.0],[122,290,1.0],[122,295,2.0],[122,306,6.0],[122,315,1.0],[122,319,9.0],[122,331,1.0],[123,2,7.0],[123,4,2.0],[123,5,3.0],[123,7,1.0],[123,8,1.0],[123,9,1.0],[123,10,10.0],[123,11,1.0],[123,14,3.0],[123,15,2.0],[123,16,1.0],[123,17,5.0],[123,18,8.0],[123,19,2.0],[123,20,5.0],[123,21,2.0],[123,23,2.0],[123,24,1.0],[123,25,8.0],[123,27,4.0],[123,29,1.0],[123,32,1.0],[123,33,1.0],[123,35,9.0],[123,37,1.0],[123,38,2.0],[123,39,5.0],[123,40,2.0],[123,42,2.0],[123,45,1.0],[123,46,2.0],[123,47,2.0],[123,48,5.0],[123,49,1.0],[123,51,1.0],[123,52,2.0],[123,55,1.0],[123,61,1.0],[123,62,4.0],[123,65,2.0],[123,66,5.0],[123,67,2.0],[123,68,1.0],[123,69,2.0],[123,72,3.0],[123,74,1.0],[123,76,2.0],[123,77,7.0],[123,80,7.0],[123,82,1.0],[123,83,4.0],[123,84,3.0],[123,85,6.0],[123,86,1.0],[123,89,3.0],[123,93,2.0],[123,94,6.0],[123,98,1.0],[123,100,1.0],[123,104,3.0],[123,105,4.0],[123,106,7.0],[123,107,2.0],[123,110,1.0],[123,117,1.0],[123,118,2.0],[123,120,3.0],[123,122,3.0],[123,124,1.0],[123,126,3.0],[123,127,6.0],[123,129,7.0],[123,130,3.0],[123,132,4.0],[123,133,1.0],[123,134,4.0],[123,136,6.0],[123,137,5.0],[123,140,1.0],[123,142,2.0],[123,143,1.0],[123,144,2.0],[123,145,6.0],[123,146,4.0],[123,147,2.0],[123,148,3.0],[123,149,2.0],[123,150,1.0],[123,151,1.0],[123,152,16.0],[123,154,4.0],[123,155,4.0],[123,158,1.0],[123,160,1.0],[123,161,4.0],[123,162,1.0],[123,164,1.0],[123,166,4.0],[123,167,1.0],[123,168,3.0],[123,169,9.0],[123,170,5.0],[123,171,3.0],[123,172,7.0],[123,174,1.0],[123,175,1.0],[123,176,1.0],[123,177,11.0],[123,178,1.0],[123,179,5.0],[123,180,2.0],[123,182,2.0],[123,184,2.0],[123,185,1.0],[123,186,2.0],[123,187,2.0],[123,189,2.0],[123,190,1.0],[123,192,3.0],[123,193,2.0],[123,194,4.0],[123,195,2.0],[123,197,1.0],[123,198,2.0],[123,199,1.0],[123,200,1.0],[123,202,4.0],[123,203,2.0],[123,204,5.0],[123,205,3.0],[123,206,1.0],[123,209,3.0],[123,211,1.0],[123,213,4.0],[123,214,2.0],[123,217,1.0],[123,218,2.0],[123,219,1.0],[123,221,1.0],[123,222,6.0],[123,223,2.0],[123,224,1.0],[123,225,2.0],[123,226,2.0],[123,227,2.0],[123,229,4.0],[123,231,3.0],[123,233,1.0],[123,234,1.0],[123,235,2.0],[123,237,5.0],[123,239,1.0],[123,240,4.0],[123,243,1.0],[123,246,6.0],[123,247,1.0],[123,248,1.0],[123,250,8.0],[123,251,1.0],[123,253,2.0],[123,257,1.0],[123,259,5.0],[123,261,2.0],[123,263,2.0],[123,264,2.0],[123,265,3.0],[123,268,9.0],[123,271,1.0],[123,272,2.0],[123,273,2.0],[123,274,4.0],[123,276,1.0],[123,280,1.0],[123,281,3.0],[123,282,2.0],[123,283,1.0],[123,284,2.0],[123,287,4.0],[123,288,1.0],[123,289,1.0],[123,293,2.0],[123,294,1.0],[123,298,1.0],[123,300,2.0],[123,301,1.0],[123,306,2.0],[123,307,6.0],[123,309,1.0],[123,311,2.0],[123,316,3.0],[123,317,1.0],[123,320,1.0],[123,321,2.0],[123,322,5.0],[123,323,1.0],[123,326,1.0],[123,328,1.0],[123,331,1.0],[123,333,2.0],[124,1,2.0],[124,2,15.0],[124,3,1.0],[124,4,3.0],[124,5,8.0],[124,6,10.0],[124,7,2.0],[124,8,9.0],[124,9,2.0],[124,11,1.0],[124,12,25.0],[124,13,25.0],[124,14,11.0],[124,16,1.0],[124,18,1.0],[124,20,22.0],[124,21,13.0],[124,22,1.0],[124,24,1.0],[124,25,13.0],[124,26,1.0],[124,28,13.0],[124,29,16.0],[124,30,45.0],[124,32,14.0],[124,33,13.0],[124,35,6.0],[124,36,3.0],[124,37,1.0],[124,38,47.0],[124,39,1.0],[124,40,3.0],[124,41,39.0],[124,42,5.0],[124,43,3.0],[124,44,1.0],[124,45,3.0],[124,47,12.0],[124,48,1.0],[124,49,3.0],[124,50,5.0],[124,51,3.0],[124,52,3.0],[124,53,1.0],[124,54,4.0],[124,55,5.0],[124,57,3.0],[124,58,2.0],[124,59,3.0],[124,60,25.0],[124,61,8.0],[124,62,21.0],[124,63,1.0],[124,64,2.0],[124,65,2.0],[124,66,4.0],[124,67,4.0],[124,68,4.0],[124,69,24.0],[124,70,1.0],[124,71,7.0],[124,72,3.0],[124,73,2.0],[124,74,1.0],[124,75,17.0],[124,76,6.0],[124,77,7.0],[124,79,2.0],[124,80,8.0],[124,81,8.0],[124,82,1.0],[124,83,3.0],[124,84,1.0],[124,85,2.0],[124,86,2.0],[124,87,2.0],[124,89,6.0],[124,90,13.0],[124,91,6.0],[124,92,5.0],[124,93,7.0],[124,94,3.0],[124,95,3.0],[124,96,1.0],[124,99,3.0],[124,101,1.0],[124,102,13.0],[124,103,3.0],[124,104,2.0],[124,105,1.0],[124,106,10.0],[124,108,4.0],[124,109,3.0],[124,112,1.0],[124,113,2.0],[124,115,14.0],[124,117,1.0],[124,118,2.0],[124,119,2.0],[124,120,2.0],[124,121,1.0],[124,123,5.0],[124,127,3.0],[124,130,1.0],[124,132,3.0],[124,133,2.0],[124,135,3.0],[124,136,2.0],[124,137,2.0],[124,138,4.0],[124,139,2.0],[124,142,3.0],[124,143,2.0],[124,144,3.0],[124,145,8.0],[124,146,1.0],[124,147,2.0],[124,148,3.0],[124,149,5.0],[124,150,7.0],[124,152,1.0],[124,154,4.0],[124,155,1.0],[124,157,1.0],[124,159,2.0],[124,162,1.0],[124,163,1.0],[124,165,4.0],[124,167,2.0],[124,172,3.0],[124,173,7.0],[124,175,1.0],[124,176,7.0],[124,178,1.0],[124,180,6.0],[124,181,1.0],[124,183,8.0],[124,184,3.0],[124,185,1.0],[124,186,2.0],[124,187,20.0],[124,188,27.0],[124,189,4.0],[124,190,1.0],[124,192,1.0],[124,193,2.0],[124,194,1.0],[124,195,9.0],[124,196,2.0],[124,197,17.0],[124,202,3.0],[124,204,2.0],[124,206,11.0],[124,208,1.0],[124,209,2.0],[124,210,6.0],[124,211,1.0],[124,212,2.0],[124,213,1.0],[124,214,7.0],[124,216,7.0],[124,218,4.0],[124,220,4.0],[124,221,3.0],[124,223,3.0],[124,224,2.0],[124,226,3.0],[124,227,11.0],[124,228,8.0],[124,229,3.0],[124,230,4.0],[124,231,9.0],[124,232,2.0],[124,233,1.0],[124,235,8.0],[124,236,1.0],[124,237,1.0],[124,238,2.0],[124,240,2.0],[124,241,2.0],[124,242,5.0],[124,243,2.0],[124,248,2.0],[124,249,1.0],[124,250,1.0],[124,251,1.0],[124,252,1.0],[124,259,2.0],[124,262,3.0],[124,263,1.0],[124,264,5.0],[124,265,2.0],[124,267,1.0],[124,268,8.0],[124,270,23.0],[124,273,2.0],[124,274,1.0],[124,277,1.0],[124,279,2.0],[124,280,9.0],[124,281,1.0],[124,283,2.0],[124,286,3.0],[124,287,1.0],[124,288,1.0],[124,291,2.0],[124,292,2.0],[124,294,5.0],[124,296,11.0],[124,297,3.0],[124,298,1.0],[124,303,3.0],[124,308,2.0],[124,309,2.0],[124,310,7.0],[124,311,1.0],[124,319,1.0],[124,321,1.0],[124,325,1.0],[124,329,3.0],[124,331,1.0],[124,335,1.0],[125,0,2.0],[125,1,8.0],[125,2,17.0],[125,3,12.0],[125,4,17.0],[125,5,15.0],[125,6,26.0],[125,7,2.0],[125,8,17.0],[125,9,8.0],[125,10,10.0],[125,11,2.0],[125,12,24.0],[125,13,31.0],[125,14,31.0],[125,15,1.0],[125,17,8.0],[125,18,10.0],[125,20,12.0],[125,21,9.0],[125,25,28.0],[125,26,4.0],[125,27,1.0],[125,28,5.0],[125,29,19.0],[125,30,49.0],[125,31,3.0],[125,32,42.0],[125,33,30.0],[125,35,40.0],[125,36,2.0],[125,37,8.0],[125,38,19.0],[125,39,9.0],[125,40,24.0],[125,41,19.0],[125,42,12.0],[125,43,14.0],[125,44,3.0],[125,45,6.0],[125,46,15.0],[125,47,15.0],[125,48,13.0],[125,49,1.0],[125,50,6.0],[125,51,13.0],[125,52,19.0],[125,53,24.0],[125,54,21.0],[125,55,4.0],[125,57,8.0],[125,58,7.0],[125,59,10.0],[125,60,28.0],[125,61,22.0],[125,62,43.0],[125,64,1.0],[125,65,12.0],[125,66,12.0],[125,67,20.0],[125,68,8.0],[125,69,47.0],[125,70,14.0],[125,71,10.0],[125,72,9.0],[125,73,3.0],[125,74,2.0],[125,75,24.0],[125,76,27.0],[125,77,8.0],[125,78,5.0],[125,79,7.0],[125,80,4.0],[125,81,11.0],[125,82,5.0],[125,83,2.0],[125,84,7.0],[125,85,3.0],[125,86,9.0],[125,87,3.0],[125,89,22.0],[125,90,57.0],[125,91,5.0],[125,92,3.0],[125,93,52.0],[125,94,2.0],[125,95,2.0],[125,96,4.0],[125,97,1.0],[125,98,11.0],[125,99,2.0],[125,100,1.0],[125,101,1.0],[125,102,16.0],[125,103,7.0],[125,104,2.0],[125,105,9.0],[125,106,16.0],[125,108,1.0],[125,109,4.0],[125,110,3.0],[125,112,15.0],[125,113,6.0],[125,114,3.0],[125,115,40.0],[125,116,1.0],[125,117,8.0],[125,118,10.0],[125,119,2.0],[125,120,5.0],[125,123,10.0],[125,125,1.0],[125,126,1.0],[125,127,2.0],[125,128,1.0],[125,131,3.0],[125,132,3.0],[125,133,10.0],[125,135,2.0],[125,136,21.0],[125,137,4.0],[125,138,5.0],[125,139,12.0],[125,142,2.0],[125,144,1.0],[125,145,30.0],[125,146,1.0],[125,147,10.0],[125,149,2.0],[125,150,3.0],[125,152,5.0],[125,153,3.0],[125,154,7.0],[125,155,2.0],[125,157,2.0],[125,158,1.0],[125,159,3.0],[125,160,1.0],[125,161,2.0],[125,162,1.0],[125,163,4.0],[125,164,1.0],[125,165,2.0],[125,166,4.0],[125,167,1.0],[125,168,3.0],[125,169,7.0],[125,170,2.0],[125,172,1.0],[125,173,24.0],[125,174,4.0],[125,175,7.0],[125,176,13.0],[125,178,3.0],[125,180,28.0],[125,181,1.0],[125,183,25.0],[125,184,6.0],[125,185,7.0],[125,186,1.0],[125,187,19.0],[125,188,66.0],[125,189,12.0],[125,190,2.0],[125,191,4.0],[125,192,5.0],[125,194,2.0],[125,195,7.0],[125,197,43.0],[125,199,1.0],[125,202,16.0],[125,203,1.0],[125,206,40.0],[125,208,1.0],[125,209,3.0],[125,210,11.0],[125,212,1.0],[125,213,12.0],[125,214,8.0],[125,215,3.0],[125,216,3.0],[125,217,1.0],[125,218,2.0],[125,220,2.0],[125,221,22.0],[125,223,1.0],[125,224,5.0],[125,225,1.0],[125,227,42.0],[125,228,17.0],[125,229,21.0],[125,230,5.0],[125,231,18.0],[125,232,23.0],[125,233,10.0],[125,234,6.0],[125,235,28.0],[125,238,4.0],[125,241,3.0],[125,242,28.0],[125,243,6.0],[125,245,6.0],[125,246,6.0],[125,247,5.0],[125,248,15.0],[125,249,1.0],[125,250,5.0],[125,252,7.0],[125,257,2.0],[125,262,10.0],[125,263,7.0],[125,264,7.0],[125,265,5.0],[125,268,28.0],[125,270,7.0],[125,272,4.0],[125,273,22.0],[125,274,3.0],[125,276,1.0],[125,277,6.0],[125,278,7.0],[125,279,1.0],[125,280,13.0],[125,281,11.0],[125,282,1.0],[125,283,7.0],[125,285,3.0],[125,287,2.0],[125,292,1.0],[125,294,23.0],[125,296,5.0],[125,297,6.0],[125,301,2.0],[125,303,30.0],[125,305,2.0],[125,306,6.0],[125,307,17.0],[125,308,14.0],[125,309,5.0],[125,310,25.0],[125,311,9.0],[125,312,5.0],[125,314,3.0],[125,315,4.0],[125,317,11.0],[125,318,4.0],[125,319,1.0],[125,320,2.0],[125,321,5.0],[125,323,9.0],[125,325,1.0],[125,326,2.0],[125,328,2.0],[125,330,6.0],[125,331,4.0],[125,334,1.0],[125,335,6.0],[126,64,20.0],[126,94,81.0],[126,102,1.0],[126,118,281.0],[126,127,26.0],[126,140,15.0],[126,165,30.0],[126,199,1.0],[126,245,1.0],[126,288,2.0],[127,1,1.0],[127,2,20.0],[127,3,1.0],[127,5,12.0],[127,6,115.0],[127,7,1.0],[127,8,24.0],[127,9,1.0],[127,10,6.0],[127,11,97.0],[127,12,1.0],[127,13,176.0],[127,14,2415.0],[127,15,41.0],[127,16,1.0],[127,17,66.0],[127,18,2.0],[127,19,2.0],[127,20,1.0],[127,22,14.0],[127,23,126.0],[127,24,2.0],[127,25,4.0],[127,26,2.0],[127,27,32.0],[127,28,32.0],[127,30,2.0],[127,32,64.0],[127,33,2.0],[127,35,297.0],[127,36,4.0],[127,37,3.0],[127,39,288.0],[127,40,511.0],[127,42,4.0],[127,43,180.0],[127,44,5.0],[127,45,531.0],[127,46,2.0],[127,47,4.0],[127,48,2.0],[127,49,42.0],[127,50,1.0],[127,51,4.0],[127,52,8.0],[127,53,5.0],[127,54,131.0],[127,56,360.0],[127,57,69.0],[127,58,242.0],[127,59,1.0],[127,60,2.0],[127,61,70.0],[127,62,272.0],[127,63,933.0],[127,64,811.0],[127,65,3.0],[127,66,123.0],[127,67,2.0],[127,69,240.0],[127,70,2.0],[127,72,45.0],[127,74,1.0],[127,76,1.0],[127,77,181.0],[127,78,2.0],[127,80,1.0],[127,81,34.0],[127,82,379.0],[127,83,23.0],[127,84,97.0],[127,85,1.0],[127,87,197.0],[127,88,51.0],[127,89,53.0],[127,90,1.0],[127,91,1.0],[127,92,4.0],[127,93,3.0],[127,94,1193.0],[127,95,1.0],[127,96,210.0],[127,98,1.0],[127,99,1.0],[127,100,1.0],[127,101,4.0],[127,102,426.0],[127,103,16.0],[127,104,561.0],[127,105,210.0],[127,109,2.0],[127,110,728.0],[127,111,96.0],[127,113,274.0],[127,114,930.0],[127,116,1.0],[127,117,3.0],[127,118,6.0],[127,119,3.0],[127,120,5.0],[127,121,569.0],[127,122,145.0],[127,123,56.0],[127,124,20.0],[127,125,70.0],[127,126,28.0],[127,127,699.0],[127,128,1.0],[127,129,763.0],[127,130,2.0],[127,131,260.0],[127,132,636.0],[127,133,131.0],[127,134,336.0],[127,135,2.0],[127,136,312.0],[127,137,613.0],[127,138,1.0],[127,140,1.0],[127,141,57.0],[127,142,174.0],[127,143,5.0],[127,144,7.0],[127,145,308.0],[127,146,4.0],[127,148,224.0],[127,149,12.0],[127,150,1.0],[127,151,397.0],[127,152,67.0],[127,153,10.0],[127,154,2.0],[127,155,218.0],[127,156,436.0],[127,157,4.0],[127,158,349.0],[127,159,898.0],[127,161,2.0],[127,163,4.0],[127,164,175.0],[127,165,1.0],[127,166,359.0],[127,167,6.0],[127,168,524.0],[127,169,399.0],[127,171,5.0],[127,172,233.0],[127,173,1.0],[127,174,1.0],[127,175,119.0],[127,176,358.0],[127,180,345.0],[127,182,620.0],[127,183,2.0],[127,185,138.0],[127,186,702.0],[127,187,458.0],[127,188,1.0],[127,189,259.0],[127,190,36.0],[127,191,92.0],[127,192,1.0],[127,193,131.0],[127,194,4.0],[127,195,43.0],[127,196,39.0],[127,198,2.0],[127,199,2.0],[127,200,485.0],[127,201,6.0],[127,202,29.0],[127,203,256.0],[127,206,59.0],[127,209,12.0],[127,211,1.0],[127,212,2.0],[127,213,368.0],[127,214,52.0],[127,215,2.0],[127,217,1.0],[127,218,1.0],[127,219,546.0],[127,221,39.0],[127,222,3.0],[127,223,9.0],[127,225,3.0],[127,226,432.0],[127,227,50.0],[127,228,138.0],[127,229,294.0],[127,231,4.0],[127,232,226.0],[127,233,36.0],[127,234,1.0],[127,235,6.0],[127,237,47.0],[127,240,20.0],[127,243,1.0],[127,244,146.0],[127,245,1.0],[127,246,350.0],[127,248,148.0],[127,249,6.0],[127,250,96.0],[127,251,5.0],[127,252,70.0],[127,256,43.0],[127,259,9.0],[127,260,1.0],[127,262,3.0],[127,264,77.0],[127,269,1.0],[127,271,7.0],[127,272,1.0],[127,273,73.0],[127,275,17.0],[127,277,23.0],[127,280,1.0],[127,281,4.0],[127,282,29.0],[127,283,30.0],[127,284,1.0],[127,285,636.0],[127,287,217.0],[127,288,111.0],[127,289,33.0],[127,291,2.0],[127,292,1.0],[127,296,13.0],[127,297,92.0],[127,298,52.0],[127,300,4.0],[127,301,367.0],[127,302,2.0],[127,303,375.0],[127,304,1.0],[127,305,1.0],[127,307,553.0],[127,308,1036.0],[127,309,2.0],[127,310,330.0],[127,311,173.0],[127,312,99.0],[127,313,325.0],[127,315,52.0],[127,316,247.0],[127,318,218.0],[127,319,60.0],[127,321,682.0],[127,323,23.0],[127,324,2.0],[127,325,1.0],[127,328,1.0],[127,331,14.0],[127,332,8.0],[127,334,52.0],[127,335,252.0],[128,0,11.0],[128,1,1753.0],[128,2,3628.0],[128,3,4.0],[128,4,683.0],[128,5,2746.0],[128,6,228.0],[128,7,29.0],[128,8,324.0],[128,9,1772.0],[128,10,463.0],[128,11,122.0],[128,12,202.0],[128,13,465.0],[128,14,381.0],[128,15,153.0],[128,16,636.0],[128,17,4566.0],[128,18,6141.0],[128,19,4816.0],[128,20,4446.0],[128,21,2202.0],[128,22,733.0],[128,23,3840.0],[128,24,1252.0],[128,25,3604.0],[128,26,352.0],[128,27,3552.0],[128,28,740.0],[128,29,1101.0],[128,30,89.0],[128,31,2.0],[128,32,616.0],[128,33,151.0],[128,34,256.0],[128,35,3013.0],[128,36,120.0],[128,37,88.0],[128,38,1688.0],[128,39,286.0],[128,40,37.0],[128,41,56.0],[128,42,453.0],[128,43,246.0],[128,44,84.0],[128,45,29.0],[128,46,257.0],[128,47,793.0],[128,48,423.0],[128,49,2409.0],[128,50,478.0],[128,51,41.0],[128,52,2585.0],[128,53,277.0],[128,54,8.0],[128,55,669.0],[128,56,2278.0],[128,57,5.0],[128,58,599.0],[128,59,602.0],[128,60,15.0],[128,61,134.0],[128,62,14.0],[128,63,33.0],[128,64,92.0],[128,65,165.0],[128,66,23.0],[128,67,119.0],[128,68,27.0],[128,69,1125.0],[128,70,54.0],[128,71,75.0],[128,72,5834.0],[128,73,39.0],[128,74,919.0],[128,75,28.0],[128,76,709.0],[128,77,190.0],[128,78,137.0],[128,79,71.0],[128,80,2604.0],[128,81,514.0],[128,82,2053.0],[128,83,4395.0],[128,84,1329.0],[128,85,2684.0],[128,86,1487.0],[128,87,2379.0],[128,88,527.0],[128,89,233.0],[128,90,449.0],[128,91,123.0],[128,92,28.0],[128,93,165.0],[128,94,3134.0],[128,95,325.0],[128,96,172.0],[128,97,41.0],[128,98,11.0],[128,99,617.0],[128,100,346.0],[128,101,881.0],[128,102,305.0],[128,103,250.0],[128,104,44.0],[128,105,161.0],[128,106,780.0],[128,107,19.0],[128,108,34.0],[128,109,98.0],[128,110,288.0],[128,111,1375.0],[128,112,149.0],[128,113,529.0],[128,114,22.0],[128,115,54.0],[128,116,21.0],[128,117,1440.0],[128,118,724.0],[128,119,2722.0],[128,120,1602.0],[128,121,1791.0],[128,122,306.0],[128,123,40.0],[128,124,406.0],[128,125,14.0],[128,126,145.0],[128,127,3120.0],[128,128,5.0],[128,129,56.0],[128,130,1290.0],[128,132,98.0],[128,133,738.0],[128,134,1765.0],[128,135,56.0],[128,136,166.0],[128,137,153.0],[128,138,575.0],[128,139,473.0],[128,140,6.0],[128,141,198.0],[128,142,166.0],[128,143,682.0],[128,144,63.0],[128,145,618.0],[128,146,62.0],[128,147,197.0],[128,148,401.0],[128,149,75.0],[128,150,961.0],[128,151,491.0],[128,152,1356.0],[128,153,730.0],[128,154,2608.0],[128,155,28.0],[128,156,963.0],[128,157,189.0],[128,158,288.0],[128,159,503.0],[128,160,1256.0],[128,161,6523.0],[128,162,974.0],[128,163,128.0],[128,164,158.0],[128,165,321.0],[128,166,207.0],[128,167,597.0],[128,168,1136.0],[128,169,309.0],[128,170,2137.0],[128,171,1941.0],[128,173,206.0],[128,174,20.0],[128,175,414.0],[128,176,519.0],[128,177,237.0],[128,178,55.0],[128,179,1348.0],[128,180,203.0],[128,181,1579.0],[128,182,306.0],[128,183,128.0],[128,184,2798.0],[128,185,83.0],[128,186,223.0],[128,187,255.0],[128,188,117.0],[128,189,2.0],[128,190,214.0],[128,191,81.0],[128,192,239.0],[128,193,933.0],[128,194,896.0],[128,195,10462.0],[128,196,386.0],[128,197,558.0],[128,198,1426.0],[128,199,1003.0],[128,200,927.0],[128,201,949.0],[128,202,485.0],[128,203,512.0],[128,204,3892.0],[128,205,1372.0],[128,206,420.0],[128,207,452.0],[128,208,169.0],[128,209,647.0],[128,210,347.0],[128,211,8236.0],[128,212,450.0],[128,213,1091.0],[128,214,945.0],[128,215,25.0],[128,216,464.0],[128,217,1355.0],[128,218,1301.0],[128,219,267.0],[128,220,147.0],[128,221,518.0],[128,222,393.0],[128,223,504.0],[128,224,39.0],[128,225,203.0],[128,226,1324.0],[128,227,172.0],[128,228,166.0],[128,229,760.0],[128,230,121.0],[128,231,3595.0],[128,232,20.0],[128,233,178.0],[128,234,2.0],[128,235,475.0],[128,236,894.0],[128,237,55.0],[128,238,500.0],[128,239,529.0],[128,240,635.0],[128,241,437.0],[128,242,152.0],[128,243,269.0],[128,244,1116.0],[128,245,62.0],[128,246,1553.0],[128,247,215.0],[128,248,19.0],[128,249,16.0],[128,250,1815.0],[128,251,1028.0],[128,252,84.0],[128,253,912.0],[128,254,4.0],[128,255,177.0],[128,256,8.0],[128,257,578.0],[128,258,205.0],[128,259,1272.0],[128,260,68.0],[128,261,222.0],[128,262,1667.0],[128,263,304.0],[128,264,1668.0],[128,265,90.0],[128,266,513.0],[128,267,2535.0],[128,268,3713.0],[128,269,39.0],[128,270,188.0],[128,271,1893.0],[128,272,1150.0],[128,273,357.0],[128,274,111.0],[128,275,27.0],[128,276,1096.0],[128,277,43.0],[128,278,38.0],[128,279,360.0],[128,280,226.0],[128,281,982.0],[128,282,478.0],[128,283,13.0],[128,284,1599.0],[128,285,110.0],[128,286,455.0],[128,287,620.0],[128,288,50.0],[128,289,80.0],[128,290,78.0],[128,291,120.0],[128,292,100.0],[128,293,2371.0],[128,294,349.0],[128,295,1998.0],[128,296,2.0],[128,297,38.0],[128,298,1321.0],[128,299,172.0],[128,300,103.0],[128,301,9.0],[128,302,1344.0],[128,303,1811.0],[128,304,166.0],[128,305,729.0],[128,306,1511.0],[128,307,33.0],[128,308,58.0],[128,309,230.0],[128,310,120.0],[128,311,523.0],[128,312,684.0],[128,313,160.0],[128,314,34.0],[128,315,34.0],[128,316,2.0],[128,317,63.0],[128,318,128.0],[128,319,99.0],[128,320,457.0],[128,321,480.0],[128,322,117.0],[128,323,370.0],[128,324,16.0],[128,325,446.0],[128,326,535.0],[128,327,1204.0],[128,328,234.0],[128,329,365.0],[128,330,227.0],[128,331,909.0],[128,332,778.0],[128,333,4295.0],[128,334,548.0],[128,335,46.0],[129,0,3953.0],[129,1,1.0],[129,5,1.0],[129,7,1.0],[129,8,2.0],[129,12,1.0],[129,13,73.0],[129,14,521.0],[129,18,1.0],[129,23,1.0],[129,28,1.0],[129,33,3.0],[129,35,1.0],[129,36,41.0],[129,37,1.0],[129,40,1.0],[129,43,2.0],[129,44,196.0],[129,46,1.0],[129,52,1.0],[129,53,1.0],[129,54,1.0],[129,58,110.0],[129,69,5.0],[129,70,4251.0],[129,73,416.0],[129,76,1.0],[129,78,1.0],[129,79,84.0],[129,81,1.0],[129,83,1.0],[129,84,26.0],[129,90,2.0],[129,93,1.0],[129,94,1.0],[129,96,525.0],[129,97,18.0],[129,98,7.0],[129,100,266.0],[129,102,18.0],[129,103,289.0],[129,104,1.0],[129,105,1.0],[129,111,13.0],[129,115,176.0],[129,118,4.0],[129,121,1.0],[129,123,2.0],[129,124,1.0],[129,128,137.0],[129,133,9.0],[129,138,126.0],[129,144,1.0],[129,148,2.0],[129,149,1.0],[129,152,1.0],[129,158,1.0],[129,163,1.0],[129,169,3.0],[129,174,925.0],[129,175,1.0],[129,180,48.0],[129,183,1.0],[129,191,110.0],[129,205,5.0],[129,209,11.0],[129,211,1.0],[129,213,2.0],[129,215,1.0],[129,221,235.0],[129,225,1.0],[129,227,95.0],[129,228,220.0],[129,236,1331.0],[129,237,3.0],[129,239,1.0],[129,241,3.0],[129,244,143.0],[129,250,1.0],[129,259,1.0],[129,273,32.0],[129,276,1.0],[129,277,266.0],[129,278,12.0],[129,287,1.0],[129,292,1.0],[129,294,6.0],[129,295,57.0],[129,298,9.0],[129,300,1.0],[129,312,28.0],[130,0,1952.0],[130,1,1116.0],[130,3,1.0],[130,23,1.0],[130,24,1.0],[130,33,36.0],[130,43,1.0],[130,44,72.0],[130,46,2.0],[130,53,2.0],[130,57,1.0],[130,78,1.0],[130,97,2.0],[130,104,1.0],[130,118,1.0],[130,135,3526.0],[130,207,1.0],[130,225,1.0],[130,226,1.0],[130,274,1.0],[131,1,34.0],[131,2,298.0],[131,3,73.0],[131,4,157.0],[131,5,2.0],[131,6,60.0],[131,7,1303.0],[131,9,234.0],[131,10,66.0],[131,11,2.0],[131,12,1.0],[131,13,1.0],[131,14,362.0],[131,15,108.0],[131,16,85.0],[131,17,728.0],[131,18,835.0],[131,19,275.0],[131,20,2.0],[131,21,3.0],[131,22,3.0],[131,23,4.0],[131,24,33.0],[131,25,235.0],[131,26,59.0],[131,27,713.0],[131,28,1.0],[131,29,118.0],[131,31,97.0],[131,32,41.0],[131,34,136.0],[131,36,416.0],[131,37,740.0],[131,38,17.0],[131,40,236.0],[131,41,74.0],[131,42,176.0],[131,43,1.0],[131,44,13.0],[131,45,1.0],[131,46,7.0],[131,50,3.0],[131,51,1.0],[131,52,1.0],[131,53,30.0],[131,54,173.0],[131,55,1.0],[131,56,9.0],[131,57,24.0],[131,58,603.0],[131,59,188.0],[131,60,57.0],[131,62,2.0],[131,65,45.0],[131,66,416.0],[131,67,83.0],[131,68,8.0],[131,69,173.0],[131,70,43.0],[131,72,115.0],[131,73,33.0],[131,74,95.0],[131,75,2.0],[131,76,212.0],[131,77,3.0],[131,78,84.0],[131,79,183.0],[131,80,300.0],[131,82,97.0],[131,84,458.0],[131,86,3.0],[131,87,11.0],[131,88,1.0],[131,89,1.0],[131,90,14.0],[131,92,62.0],[131,93,23.0],[131,94,448.0],[131,95,54.0],[131,96,113.0],[131,97,8.0],[131,98,394.0],[131,99,65.0],[131,100,222.0],[131,101,10.0],[131,102,31.0],[131,103,3.0],[131,104,790.0],[131,105,9.0],[131,107,390.0],[131,108,1137.0],[131,109,233.0],[131,110,63.0],[131,111,10.0],[131,112,42.0],[131,113,2.0],[131,114,755.0],[131,116,274.0],[131,117,579.0],[131,118,86.0],[131,120,4.0],[131,122,166.0],[131,124,6.0],[131,126,8.0],[131,127,292.0],[131,128,41.0],[131,129,229.0],[131,131,1580.0],[131,132,132.0],[131,133,8.0],[131,134,39.0],[131,135,127.0],[131,136,1.0],[131,137,5.0],[131,138,147.0],[131,139,272.0],[131,140,181.0],[131,141,44.0],[131,142,119.0],[131,143,5.0],[131,144,2.0],[131,145,40.0],[131,146,41.0],[131,148,70.0],[131,150,28.0],[131,151,298.0],[131,152,27.0],[131,154,7.0],[131,156,53.0],[131,157,12.0],[131,158,13.0],[131,159,61.0],[131,160,12.0],[131,161,519.0],[131,162,3.0],[131,163,71.0],[131,164,75.0],[131,167,1.0],[131,168,1221.0],[131,169,70.0],[131,170,52.0],[131,171,93.0],[131,172,44.0],[131,173,164.0],[131,175,189.0],[131,176,541.0],[131,177,1045.0],[131,178,554.0],[131,179,292.0],[131,181,48.0],[131,182,6.0],[131,183,1.0],[131,184,14.0],[131,185,504.0],[131,186,3.0],[131,187,195.0],[131,188,25.0],[131,190,56.0],[131,192,407.0],[131,194,1.0],[131,195,7.0],[131,196,4.0],[131,197,78.0],[131,200,193.0],[131,202,64.0],[131,203,430.0],[131,204,336.0],[131,206,11.0],[131,208,10.0],[131,210,2.0],[131,211,395.0],[131,212,1.0],[131,213,1.0],[131,214,394.0],[131,215,237.0],[131,219,16.0],[131,221,141.0],[131,222,49.0],[131,223,1.0],[131,227,49.0],[131,228,143.0],[131,230,1.0],[131,231,36.0],[131,233,370.0],[131,238,48.0],[131,239,55.0],[131,240,1.0],[131,242,427.0],[131,244,1.0],[131,245,1198.0],[131,246,249.0],[131,247,114.0],[131,248,1.0],[131,249,28.0],[131,250,338.0],[131,251,150.0],[131,252,1.0],[131,253,31.0],[131,256,291.0],[131,257,585.0],[131,258,33.0],[131,260,40.0],[131,262,257.0],[131,263,27.0],[131,264,49.0],[131,267,76.0],[131,268,375.0],[131,269,22.0],[131,271,3.0],[131,272,268.0],[131,273,156.0],[131,274,344.0],[131,276,95.0],[131,277,50.0],[131,278,59.0],[131,279,4.0],[131,280,1.0],[131,281,22.0],[131,282,160.0],[131,283,64.0],[131,284,160.0],[131,285,353.0],[131,287,8.0],[131,288,264.0],[131,289,46.0],[131,292,2.0],[131,293,1.0],[131,294,3.0],[131,298,1.0],[131,299,107.0],[131,300,2.0],[131,301,92.0],[131,302,33.0],[131,303,1.0],[131,304,2.0],[131,306,571.0],[131,309,174.0],[131,310,101.0],[131,312,11.0],[131,313,635.0],[131,314,71.0],[131,316,8.0],[131,317,22.0],[131,318,145.0],[131,319,1.0],[131,320,4.0],[131,322,1.0],[131,323,4.0],[131,325,30.0],[131,326,132.0],[131,328,21.0],[131,330,61.0],[131,331,60.0],[131,334,108.0],[132,6,86.0],[132,12,427.0],[133,2,1.0],[133,5,10.0],[133,6,3.0],[133,7,1.0],[133,10,25.0],[133,14,22.0],[133,15,1.0],[133,16,1.0],[133,17,41.0],[133,18,4.0],[133,20,3.0],[133,22,1.0],[133,23,4.0],[133,27,2.0],[133,28,7.0],[133,29,45.0],[133,33,6.0],[133,35,97.0],[133,36,4.0],[133,37,1.0],[133,38,1.0],[133,39,10.0],[133,45,6.0],[133,47,6.0],[133,51,2.0],[133,55,1.0],[133,56,3.0],[133,58,8.0],[133,59,10.0],[133,64,4.0],[133,66,1.0],[133,67,3.0],[133,70,1.0],[133,71,3.0],[133,72,95.0],[133,76,31.0],[133,77,3.0],[133,79,1.0],[133,81,4.0],[133,82,2.0],[133,83,1.0],[133,84,1.0],[133,85,5.0],[133,86,39.0],[133,89,5.0],[133,93,5.0],[133,95,7.0],[133,96,3.0],[133,99,1.0],[133,103,5.0],[133,104,2.0],[133,105,2.0],[133,108,1.0],[133,109,6.0],[133,110,7.0],[133,112,6.0],[133,117,92.0],[133,119,3.0],[133,120,1.0],[133,121,1.0],[133,124,2.0],[133,129,4.0],[133,132,6.0],[133,134,1.0],[133,135,1.0],[133,136,5.0],[133,141,3.0],[133,143,24.0],[133,146,2.0],[133,147,11.0],[133,148,1.0],[133,151,6.0],[133,152,2.0],[133,154,1.0],[133,155,1.0],[133,156,41.0],[133,159,12.0],[133,160,1.0],[133,161,44.0],[133,165,1.0],[133,166,7.0],[133,168,22.0],[133,170,25.0],[133,173,2.0],[133,175,7.0],[133,179,32.0],[133,190,1.0],[133,192,13.0],[133,193,12.0],[133,195,54.0],[133,196,15.0],[133,197,30.0],[133,198,18.0],[133,199,15.0],[133,200,11.0],[133,201,10.0],[133,203,20.0],[133,204,37.0],[133,205,11.0],[133,206,17.0],[133,207,2.0],[133,208,3.0],[133,209,9.0],[133,211,1.0],[133,212,3.0],[133,213,53.0],[133,217,5.0],[133,218,2.0],[133,219,3.0],[133,220,8.0],[133,221,2.0],[133,222,18.0],[133,223,27.0],[133,228,1.0],[133,231,44.0],[133,233,5.0],[133,236,1.0],[133,240,12.0],[133,241,16.0],[133,244,6.0],[133,247,3.0],[133,251,2.0],[133,252,3.0],[133,257,27.0],[133,258,14.0],[133,260,4.0],[133,261,11.0],[133,262,2.0],[133,263,2.0],[133,264,4.0],[133,265,4.0],[133,268,1.0],[133,270,2.0],[133,276,6.0],[133,277,2.0],[133,278,1.0],[133,279,1.0],[133,281,1.0],[133,285,3.0],[133,286,1.0],[133,287,44.0],[133,290,5.0],[133,295,21.0],[133,298,4.0],[133,304,10.0],[133,305,1.0],[133,306,33.0],[133,313,8.0],[133,314,1.0],[133,318,3.0],[133,321,2.0],[133,323,7.0],[133,326,1.0],[133,330,5.0],[134,3,7.0],[134,8,1.0],[134,13,8.0],[134,18,1.0],[134,31,47.0],[134,40,14.0],[134,44,3.0],[134,70,146.0],[134,73,174.0],[134,79,19.0],[134,96,54.0],[134,100,4.0],[134,103,34.0],[134,118,1.0],[134,174,26.0],[134,178,2.0],[134,191,2.0],[134,221,9.0],[134,227,2.0],[134,237,1.0],[134,241,81.0],[134,249,13.0],[135,5,13.0],[135,7,27.0],[135,12,2.0],[135,14,34.0],[135,20,5.0],[135,22,24.0],[135,23,17.0],[135,25,5.0],[135,27,2.0],[135,34,2.0],[135,40,66.0],[135,43,2.0],[135,57,1.0],[135,58,2.0],[135,59,3.0],[135,69,21.0],[135,76,4.0],[135,80,4.0],[135,88,7.0],[135,96,7.0],[135,100,5.0],[135,104,2.0],[135,110,5.0],[135,113,3.0],[135,118,2.0],[135,119,1.0],[135,122,13.0],[135,123,2.0],[135,124,25.0],[135,126,18.0],[135,131,12.0],[135,133,4.0],[135,134,34.0],[135,138,2.0],[135,139,6.0],[135,141,1.0],[135,151,4.0],[135,152,26.0],[135,158,11.0],[135,159,2.0],[135,161,45.0],[135,168,9.0],[135,171,1.0],[135,175,1.0],[135,190,1.0],[135,192,2.0],[135,193,10.0],[135,195,1.0],[135,196,2.0],[135,199,2.0],[135,202,1.0],[135,203,1.0],[135,213,1.0],[135,216,4.0],[135,219,28.0],[135,220,1.0],[135,225,1.0],[135,233,3.0],[135,242,16.0],[135,244,4.0],[135,250,24.0],[135,261,3.0],[135,269,4.0],[135,271,4.0],[135,272,1.0],[135,273,8.0],[135,276,1.0],[135,281,80.0],[135,293,9.0],[135,306,1.0],[135,321,2.0],[135,326,9.0],[135,331,7.0],[136,0,7.0],[136,1,475.0],[136,2,261.0],[136,4,1.0],[136,5,58.0],[136,6,24.0],[136,7,1.0],[136,8,4.0],[136,9,122.0],[136,10,269.0],[136,11,2.0],[136,12,4.0],[136,13,1.0],[136,14,44.0],[136,15,1.0],[136,16,4.0],[136,17,314.0],[136,18,115.0],[136,19,40.0],[136,20,978.0],[136,21,98.0],[136,22,330.0],[136,23,409.0],[136,24,1642.0],[136,25,11.0],[136,26,97.0],[136,27,164.0],[136,28,1.0],[136,29,211.0],[136,30,120.0],[136,34,2.0],[136,35,112.0],[136,36,8.0],[136,38,1.0],[136,39,3.0],[136,40,27.0],[136,41,3.0],[136,42,10.0],[136,43,19.0],[136,44,16.0],[136,45,1950.0],[136,46,1.0],[136,47,6.0],[136,48,319.0],[136,49,111.0],[136,50,2.0],[136,51,9.0],[136,52,89.0],[136,53,25.0],[136,55,73.0],[136,58,25.0],[136,59,210.0],[136,60,3.0],[136,61,3.0],[136,62,74.0],[136,63,4.0],[136,64,1.0],[136,65,23.0],[136,70,1.0],[136,71,5.0],[136,72,737.0],[136,73,4.0],[136,74,988.0],[136,75,2.0],[136,76,21.0],[136,77,94.0],[136,78,95.0],[136,80,222.0],[136,81,18.0],[136,82,19.0],[136,83,199.0],[136,84,10.0],[136,85,1347.0],[136,86,15.0],[136,87,2.0],[136,88,62.0],[136,89,1.0],[136,90,126.0],[136,91,1.0],[136,92,1.0],[136,93,13.0],[136,94,2.0],[136,96,24.0],[136,99,1.0],[136,100,1.0],[136,101,6.0],[136,102,49.0],[136,103,12.0],[136,105,1.0],[136,106,528.0],[136,107,80.0],[136,108,1.0],[136,110,48.0],[136,111,260.0],[136,112,4.0],[136,113,290.0],[136,114,17.0],[136,115,16.0],[136,117,1.0],[136,118,12.0],[136,119,1.0],[136,120,43.0],[136,121,27.0],[136,122,1.0],[136,123,2.0],[136,124,78.0],[136,125,1.0],[136,127,1.0],[136,128,4.0],[136,130,1.0],[136,131,1.0],[136,134,2.0],[136,135,57.0],[136,136,5.0],[136,137,1.0],[136,138,1.0],[136,139,28.0],[136,141,9.0],[136,142,168.0],[136,143,19.0],[136,144,57.0],[136,145,6.0],[136,146,1.0],[136,147,101.0],[136,148,13.0],[136,150,88.0],[136,151,11.0],[136,152,20.0],[136,153,335.0],[136,154,322.0],[136,155,1.0],[136,156,1438.0],[136,158,4.0],[136,159,37.0],[136,160,43.0],[136,161,2903.0],[136,162,8.0],[136,163,17.0],[136,165,2.0],[136,166,734.0],[136,167,322.0],[136,168,9.0],[136,169,2.0],[136,171,110.0],[136,173,1.0],[136,174,4.0],[136,175,167.0],[136,176,467.0],[136,179,25.0],[136,180,1.0],[136,181,82.0],[136,183,1.0],[136,185,1.0],[136,186,2439.0],[136,187,409.0],[136,190,90.0],[136,191,50.0],[136,192,1.0],[136,193,40.0],[136,194,2.0],[136,195,57.0],[136,196,13.0],[136,197,54.0],[136,198,2.0],[136,199,383.0],[136,200,5.0],[136,201,2.0],[136,202,7.0],[136,203,2.0],[136,205,69.0],[136,206,242.0],[136,207,23.0],[136,208,191.0],[136,210,1.0],[136,211,58.0],[136,212,745.0],[136,213,40.0],[136,214,158.0],[136,215,44.0],[136,216,194.0],[136,218,4.0],[136,219,5.0],[136,220,72.0],[136,221,2.0],[136,222,2.0],[136,223,65.0],[136,224,8.0],[136,225,1.0],[136,226,6.0],[136,227,25.0],[136,228,5.0],[136,229,2.0],[136,230,22.0],[136,231,32.0],[136,232,41.0],[136,233,76.0],[136,236,9.0],[136,237,5.0],[136,238,3.0],[136,240,1.0],[136,241,38.0],[136,242,1.0],[136,243,27.0],[136,244,386.0],[136,246,15.0],[136,247,3.0],[136,248,38.0],[136,249,126.0],[136,250,6.0],[136,251,36.0],[136,252,63.0],[136,253,132.0],[136,254,1.0],[136,257,121.0],[136,258,11.0],[136,259,2.0],[136,260,9.0],[136,261,5.0],[136,262,62.0],[136,263,135.0],[136,264,2.0],[136,266,41.0],[136,267,586.0],[136,270,3.0],[136,271,45.0],[136,272,27.0],[136,273,2.0],[136,274,4.0],[136,279,45.0],[136,280,20.0],[136,281,15.0],[136,283,74.0],[136,284,7.0],[136,285,31.0],[136,286,6.0],[136,287,123.0],[136,289,1.0],[136,290,49.0],[136,293,168.0],[136,295,123.0],[136,297,1.0],[136,298,10.0],[136,299,256.0],[136,302,244.0],[136,303,41.0],[136,305,34.0],[136,306,67.0],[136,308,45.0],[136,309,1.0],[136,311,37.0],[136,313,5.0],[136,315,6.0],[136,317,1.0],[136,319,125.0],[136,320,3.0],[136,323,108.0],[136,325,1.0],[136,326,284.0],[136,327,11.0],[136,328,1.0],[136,329,49.0],[136,330,6.0],[136,331,276.0],[136,332,6.0],[136,334,22.0],[136,335,11.0],[137,0,13320.0],[137,1,5008.0],[137,2,14596.0],[137,3,2095.0],[137,4,2841.0],[137,5,7108.0],[137,6,13152.0],[137,7,717.0],[137,8,17986.0],[137,9,18179.0],[137,10,6241.0],[137,11,963.0],[137,12,24056.0],[137,13,28754.0],[137,14,14008.0],[137,15,121.0],[137,16,316.0],[137,17,9453.0],[137,18,5121.0],[137,19,31.0],[137,20,19440.0],[137,21,39487.0],[137,22,76.0],[137,23,282.0],[137,24,2053.0],[137,25,13457.0],[137,26,614.0],[137,27,223.0],[137,28,29860.0],[137,29,13618.0],[137,30,23347.0],[137,31,884.0],[137,32,8530.0],[137,33,16582.0],[137,34,3589.0],[137,35,11138.0],[137,36,3319.0],[137,37,2679.0],[137,38,41078.0],[137,39,1865.0],[137,40,8922.0],[137,41,43697.0],[137,42,11558.0],[137,43,35059.0],[137,44,10973.0],[137,45,5977.0],[137,46,4341.0],[137,47,24139.0],[137,48,7118.0],[137,49,5037.0],[137,50,12338.0],[137,51,2352.0],[137,52,8092.0],[137,53,15594.0],[137,54,8789.0],[137,55,575.0],[137,56,1170.0],[137,57,29204.0],[137,58,5236.0],[137,59,4679.0],[137,60,18863.0],[137,61,7354.0],[137,62,17259.0],[137,63,560.0],[137,64,4309.0],[137,65,5513.0],[137,66,2616.0],[137,67,5528.0],[137,68,7791.0],[137,69,12661.0],[137,70,4914.0],[137,71,9790.0],[137,72,13264.0],[137,73,10881.0],[137,74,3504.0],[137,75,9884.0],[137,76,10662.0],[137,77,8242.0],[137,78,3397.0],[137,79,1891.0],[137,80,8535.0],[137,81,13048.0],[137,82,2694.0],[137,83,957.0],[137,84,2808.0],[137,85,5529.0],[137,86,4829.0],[137,87,2417.0],[137,88,129.0],[137,89,8685.0],[137,90,18532.0],[137,91,17531.0],[137,92,8302.0],[137,93,10677.0],[137,94,546.0],[137,95,6257.0],[137,96,4484.0],[137,97,4139.0],[137,98,1798.0],[137,99,32.0],[137,100,433.0],[137,101,103.0],[137,102,11427.0],[137,103,3626.0],[137,104,61.0],[137,105,1125.0],[137,106,7645.0],[137,107,759.0],[137,108,3756.0],[137,109,4325.0],[137,110,864.0],[137,111,190.0],[137,112,3239.0],[137,113,1649.0],[137,114,2973.0],[137,115,7312.0],[137,116,1110.0],[137,117,3751.0],[137,118,2331.0],[137,119,3847.0],[137,120,8722.0],[137,121,87.0],[137,122,70.0],[137,123,3890.0],[137,124,82.0],[137,125,465.0],[137,126,510.0],[137,127,285.0],[137,128,372.0],[137,129,13.0],[137,130,33.0],[137,131,557.0],[137,132,847.0],[137,133,2677.0],[137,134,339.0],[137,135,2928.0],[137,136,2437.0],[137,137,5113.0],[137,138,2017.0],[137,139,3246.0],[137,140,69.0],[137,141,1602.0],[137,142,737.0],[137,143,167.0],[137,144,200.0],[137,145,5341.0],[137,146,47.0],[137,147,1868.0],[137,148,234.0],[137,149,234.0],[137,150,15474.0],[137,151,420.0],[137,152,431.0],[137,153,886.0],[137,154,15433.0],[137,155,126.0],[137,156,1210.0],[137,157,1352.0],[137,158,86.0],[137,159,1877.0],[137,160,841.0],[137,161,1073.0],[137,162,3370.0],[137,163,2975.0],[137,164,1335.0],[137,165,4561.0],[137,166,253.0],[137,167,26.0],[137,168,220.0],[137,169,1260.0],[137,170,675.0],[137,171,4.0],[137,172,292.0],[137,173,13058.0],[137,174,6916.0],[137,175,1737.0],[137,176,5166.0],[137,177,5.0],[137,178,2863.0],[137,179,60.0],[137,180,7118.0],[137,181,3505.0],[137,182,164.0],[137,183,5347.0],[137,184,3430.0],[137,185,1203.0],[137,186,1021.0],[137,187,11204.0],[137,188,28098.0],[137,189,9607.0],[137,190,4699.0],[137,191,858.0],[137,192,1335.0],[137,193,45.0],[137,194,413.0],[137,195,18979.0],[137,196,96.0],[137,197,9533.0],[137,198,3.0],[137,199,1137.0],[137,200,143.0],[137,201,41.0],[137,202,1598.0],[137,203,2.0],[137,204,1201.0],[137,205,15.0],[137,206,6144.0],[137,207,5546.0],[137,208,3320.0],[137,209,1148.0],[137,210,6179.0],[137,211,17829.0],[137,212,2224.0],[137,213,4175.0],[137,214,15073.0],[137,215,2932.0],[137,216,17243.0],[137,217,420.0],[137,218,119.0],[137,219,169.0],[137,220,6907.0],[137,221,6079.0],[137,222,23.0],[137,223,1990.0],[137,224,4002.0],[137,225,40.0],[137,226,115.0],[137,227,7556.0],[137,228,5938.0],[137,229,4166.0],[137,230,6577.0],[137,231,5849.0],[137,232,7135.0],[137,233,2769.0],[137,234,961.0],[137,235,11982.0],[137,236,1738.0],[137,237,852.0],[137,238,3394.0],[137,239,236.0],[137,240,45.0],[137,241,8639.0],[137,242,6395.0],[137,243,3225.0],[137,244,114.0],[137,245,1042.0],[137,246,881.0],[137,247,1765.0],[137,248,3629.0],[137,249,1477.0],[137,250,1065.0],[137,251,33.0],[137,252,1251.0],[137,253,7684.0],[137,254,2944.0],[137,255,24.0],[137,256,1062.0],[137,257,2160.0],[137,258,2.0],[137,259,38.0],[137,260,48.0],[137,261,268.0],[137,262,5137.0],[137,263,1501.0],[137,264,5538.0],[137,265,4772.0],[137,266,521.0],[137,267,3041.0],[137,268,6047.0],[137,269,79.0],[137,270,3130.0],[137,271,364.0],[137,272,1638.0],[137,273,4145.0],[137,274,1430.0],[137,275,324.0],[137,276,2850.0],[137,277,2493.0],[137,278,1027.0],[137,279,422.0],[137,280,6006.0],[137,281,1279.0],[137,282,15.0],[137,283,688.0],[137,284,108.0],[137,285,961.0],[137,286,4.0],[137,287,45.0],[137,288,235.0],[137,289,21.0],[137,290,7.0],[137,291,2450.0],[137,292,27.0],[137,293,81.0],[137,294,4597.0],[137,295,1803.0],[137,296,12009.0],[137,297,2496.0],[137,298,3502.0],[137,299,34.0],[137,300,73.0],[137,301,2523.0],[137,302,249.0],[137,303,7434.0],[137,304,4940.0],[137,305,7102.0],[137,306,1033.0],[137,307,875.0],[137,308,7929.0],[137,309,4127.0],[137,310,6062.0],[137,311,1226.0],[137,312,1884.0],[137,314,745.0],[137,315,1081.0],[137,316,7.0],[137,317,1946.0],[137,318,660.0],[137,319,59.0],[137,320,903.0],[137,321,1438.0],[137,322,4.0],[137,323,1810.0],[137,324,1.0],[137,325,2055.0],[137,326,2762.0],[137,327,9.0],[137,328,726.0],[137,329,5641.0],[137,330,1575.0],[137,331,690.0],[137,332,10.0],[137,333,63.0],[137,334,70.0],[137,335,2957.0],[138,0,2.0],[138,4,3.0],[138,9,1.0],[138,13,7.0],[138,14,33.0],[138,17,1.0],[138,18,1.0],[138,20,1.0],[138,21,1.0],[138,30,1.0],[138,32,1.0],[138,35,4.0],[138,38,2.0],[138,39,1.0],[138,41,1.0],[138,43,3.0],[138,44,3.0],[138,45,2.0],[138,49,1.0],[138,50,8.0],[138,51,1.0],[138,53,27.0],[138,54,1.0],[138,56,2.0],[138,61,1.0],[138,62,5.0],[138,63,2.0],[138,64,2.0],[138,66,2.0],[138,68,1.0],[138,69,12.0],[138,70,5.0],[138,72,509.0],[138,74,1.0],[138,75,2.0],[138,77,1.0],[138,89,2.0],[138,90,1.0],[138,92,6.0],[138,93,9.0],[138,96,1.0],[138,100,1.0],[138,102,14.0],[138,103,2.0],[138,104,7.0],[138,105,4.0],[138,109,1.0],[138,113,1.0],[138,114,152.0],[138,115,1.0],[138,117,3.0],[138,124,96.0],[138,137,1.0],[138,145,2.0],[138,148,2.0],[138,155,85.0],[138,156,2.0],[138,159,1.0],[138,164,1.0],[138,165,9.0],[138,172,2.0],[138,173,1.0],[138,174,8.0],[138,176,2.0],[138,186,4.0],[138,187,5.0],[138,189,2.0],[138,190,1.0],[138,196,1.0],[138,202,1.0],[138,204,1.0],[138,206,1374.0],[138,210,2.0],[138,214,2.0],[138,227,1.0],[138,228,2.0],[138,229,1.0],[138,231,19.0],[138,232,2.0],[138,241,5.0],[138,246,1.0],[138,250,1.0],[138,264,3.0],[138,270,1.0],[138,273,2.0],[138,278,3.0],[138,281,2.0],[138,287,1.0],[138,295,1.0],[138,296,2.0],[138,298,3.0],[138,299,1.0],[138,301,5.0],[138,303,9.0],[138,307,18.0],[138,308,6.0],[138,309,3.0],[138,310,8.0],[138,313,3.0],[138,335,1.0],[139,19,23.0],[139,45,11.0],[139,62,1.0],[139,66,1.0],[139,77,147.0],[139,83,1.0],[139,88,3.0],[139,110,29.0],[139,115,2.0],[139,118,3.0],[139,147,3.0],[139,153,41.0],[139,160,1.0],[139,167,67.0],[139,175,120.0],[139,186,148.0],[139,195,3.0],[139,202,10.0],[139,205,43.0],[139,224,1.0],[139,228,1.0],[139,233,14.0],[139,237,2.0],[139,238,2.0],[139,283,13.0],[139,311,3.0],[139,329,8.0],[140,1,2.0],[140,5,10.0],[140,6,1.0],[140,10,3.0],[140,12,2.0],[140,14,6.0],[140,16,1.0],[140,17,25.0],[140,18,4.0],[140,19,2.0],[140,20,1.0],[140,25,1.0],[140,26,2.0],[140,27,3.0],[140,28,3.0],[140,29,11.0],[140,32,1.0],[140,33,1.0],[140,35,69.0],[140,39,7.0],[140,42,1.0],[140,43,1.0],[140,45,1.0],[140,47,6.0],[140,48,1.0],[140,51,2.0],[140,52,2.0],[140,55,1.0],[140,56,4.0],[140,58,2.0],[140,59,13.0],[140,66,2.0],[140,67,1.0],[140,68,1.0],[140,71,1.0],[140,72,19.0],[140,76,26.0],[140,77,3.0],[140,79,1.0],[140,80,2.0],[140,81,4.0],[140,82,4.0],[140,83,3.0],[140,84,2.0],[140,85,1.0],[140,86,13.0],[140,88,1.0],[140,89,5.0],[140,93,5.0],[140,94,2.0],[140,95,1.0],[140,96,1.0],[140,99,1.0],[140,101,1.0],[140,103,4.0],[140,104,3.0],[140,105,4.0],[140,108,3.0],[140,110,5.0],[140,111,1.0],[140,112,2.0],[140,113,2.0],[140,115,5.0],[140,117,17.0],[140,118,1.0],[140,119,2.0],[140,121,2.0],[140,122,1.0],[140,123,2.0],[140,124,2.0],[140,126,2.0],[140,127,4.0],[140,132,2.0],[140,133,2.0],[140,134,6.0],[140,135,1.0],[140,136,9.0],[140,137,1.0],[140,141,1.0],[140,143,16.0],[140,145,1.0],[140,146,3.0],[140,147,16.0],[140,149,1.0],[140,151,2.0],[140,152,5.0],[140,154,1.0],[140,155,4.0],[140,156,10.0],[140,158,1.0],[140,159,2.0],[140,161,10.0],[140,162,1.0],[140,165,1.0],[140,166,8.0],[140,167,1.0],[140,168,24.0],[140,169,1.0],[140,170,11.0],[140,171,4.0],[140,175,4.0],[140,176,2.0],[140,179,22.0],[140,180,3.0],[140,181,1.0],[140,182,1.0],[140,186,1.0],[140,190,3.0],[140,192,8.0],[140,193,4.0],[140,194,2.0],[140,195,11.0],[140,196,5.0],[140,197,12.0],[140,198,3.0],[140,199,2.0],[140,200,7.0],[140,201,5.0],[140,202,6.0],[140,203,7.0],[140,204,6.0],[140,205,4.0],[140,206,12.0],[140,207,1.0],[140,208,1.0],[140,209,9.0],[140,210,3.0],[140,212,1.0],[140,213,21.0],[140,217,4.0],[140,218,3.0],[140,219,5.0],[140,220,3.0],[140,221,2.0],[140,222,13.0],[140,223,14.0],[140,224,2.0],[140,226,1.0],[140,227,6.0],[140,228,2.0],[140,229,2.0],[140,231,22.0],[140,233,4.0],[140,235,1.0],[140,239,1.0],[140,240,4.0],[140,241,4.0],[140,243,1.0],[140,244,1.0],[140,246,2.0],[140,247,3.0],[140,250,3.0],[140,251,5.0],[140,252,2.0],[140,255,2.0],[140,257,18.0],[140,258,10.0],[140,259,3.0],[140,260,1.0],[140,261,4.0],[140,262,2.0],[140,263,2.0],[140,265,2.0],[140,268,5.0],[140,269,1.0],[140,270,3.0],[140,271,1.0],[140,272,1.0],[140,273,1.0],[140,274,1.0],[140,276,4.0],[140,277,1.0],[140,278,1.0],[140,281,3.0],[140,284,4.0],[140,286,1.0],[140,287,9.0],[140,295,5.0],[140,298,3.0],[140,299,1.0],[140,300,1.0],[140,302,1.0],[140,303,5.0],[140,304,2.0],[140,306,21.0],[140,307,1.0],[140,311,1.0],[140,312,1.0],[140,313,5.0],[140,320,1.0],[140,321,2.0],[140,322,1.0],[140,323,5.0],[140,326,2.0],[140,330,2.0],[140,331,2.0],[140,333,4.0],[140,334,2.0],[141,11,1.0],[141,20,2.0],[141,26,1.0],[141,29,1.0],[141,38,1.0],[141,48,1.0],[141,51,708.0],[141,70,1.0],[141,72,1.0],[141,79,25.0],[141,83,1.0],[141,91,1.0],[141,109,25.0],[141,117,10.0],[141,127,1.0],[141,130,1.0],[141,132,2.0],[141,140,6.0],[141,143,2.0],[141,145,1.0],[141,146,1.0],[141,150,1.0],[141,154,1.0],[141,157,1.0],[141,183,1.0],[141,189,1.0],[141,213,1.0],[141,222,10.0],[141,259,1.0],[142,0,17.0],[142,1,15.0],[142,2,5.0],[142,4,17.0],[142,5,5.0],[142,6,154.0],[142,8,21.0],[142,9,7.0],[142,11,12.0],[142,12,3.0],[142,15,222.0],[142,21,1.0],[142,22,11.0],[142,24,12.0],[142,30,6.0],[142,32,50.0],[142,33,445.0],[142,34,65.0],[142,37,1.0],[142,39,36.0],[142,44,3.0],[142,48,353.0],[142,50,2.0],[142,54,88.0],[142,55,289.0],[142,59,95.0],[142,61,83.0],[142,64,21.0],[142,65,14.0],[142,67,45.0],[142,68,377.0],[142,69,11.0],[142,70,78.0],[142,72,8.0],[142,73,31.0],[142,74,1.0],[142,75,194.0],[142,76,142.0],[142,78,203.0],[142,81,30.0],[142,83,1.0],[142,86,59.0],[142,90,3.0],[142,91,1.0],[142,95,10.0],[142,97,5.0],[142,99,820.0],[142,100,1.0],[142,101,1.0],[142,105,1.0],[142,106,13.0],[142,107,451.0],[142,108,149.0],[142,110,95.0],[142,113,7.0],[142,116,9.0],[142,117,35.0],[142,118,1.0],[142,119,27.0],[142,127,1.0],[142,133,32.0],[142,135,52.0],[142,136,11.0],[142,142,234.0],[142,143,21.0],[142,144,109.0],[142,145,1.0],[142,148,6.0],[142,151,95.0],[142,153,178.0],[142,160,5.0],[142,161,1.0],[142,162,1.0],[142,169,381.0],[142,171,178.0],[142,173,53.0],[142,174,7.0],[142,176,375.0],[142,185,7.0],[142,186,5.0],[142,188,1.0],[142,190,1.0],[142,191,12.0],[142,192,45.0],[142,193,1.0],[142,197,68.0],[142,203,42.0],[142,204,80.0],[142,205,30.0],[142,206,30.0],[142,208,107.0],[142,212,16.0],[142,213,33.0],[142,215,46.0],[142,218,1.0],[142,219,2.0],[142,221,38.0],[142,224,18.0],[142,225,5.0],[142,226,84.0],[142,227,1.0],[142,228,31.0],[142,229,43.0],[142,231,2.0],[142,234,25.0],[142,239,12.0],[142,241,9.0],[142,243,3.0],[142,247,15.0],[142,252,303.0],[142,254,1.0],[142,256,97.0],[142,257,27.0],[142,258,5.0],[142,259,140.0],[142,263,76.0],[142,265,32.0],[142,266,13.0],[142,267,39.0],[142,269,29.0],[142,270,9.0],[142,271,13.0],[142,274,2.0],[142,276,26.0],[142,277,9.0],[142,279,708.0],[142,281,28.0],[142,283,5.0],[142,287,461.0],[142,288,66.0],[142,291,2.0],[142,292,31.0],[142,293,6.0],[142,298,1.0],[142,299,77.0],[142,300,6.0],[142,301,81.0],[142,304,203.0],[142,305,141.0],[142,306,22.0],[142,307,137.0],[142,310,119.0],[142,311,55.0],[142,313,3.0],[142,316,6.0],[142,318,55.0],[142,320,40.0],[142,321,6.0],[142,323,6.0],[142,324,16.0],[142,326,60.0],[142,328,21.0],[142,329,23.0],[142,330,178.0],[142,331,11.0],[142,332,55.0],[142,333,21.0],[143,8,1.0],[143,33,22.0],[143,36,28.0],[143,45,287.0],[143,46,4.0],[143,58,307.0],[143,61,1.0],[143,64,3.0],[143,72,36.0],[143,73,1501.0],[143,79,176.0],[143,96,456.0],[143,98,7.0],[143,100,28.0],[143,102,17.0],[143,103,367.0],[143,114,5.0],[143,115,251.0],[143,118,58.0],[143,123,8.0],[143,149,1.0],[143,162,1.0],[143,169,18.0],[143,174,1814.0],[143,175,1247.0],[143,191,21.0],[143,209,2.0],[143,213,4.0],[143,221,110.0],[143,227,17.0],[143,231,15.0],[143,237,8.0],[143,241,1.0],[143,249,68.0],[143,271,1.0],[143,273,67.0],[143,274,3.0],[143,275,6.0],[143,277,8.0],[143,286,1.0],[143,294,136.0],[143,312,4.0],[144,0,16.0],[144,1,7.0],[144,2,43.0],[144,3,3.0],[144,4,1.0],[144,5,9.0],[144,6,26.0],[144,7,1.0],[144,8,25.0],[144,9,31.0],[144,10,17.0],[144,11,1.0],[144,12,29.0],[144,13,71.0],[144,14,16.0],[144,16,1.0],[144,17,17.0],[144,18,13.0],[144,20,20.0],[144,21,77.0],[144,22,1.0],[144,25,12.0],[144,27,2.0],[144,28,47.0],[144,29,34.0],[144,30,31.0],[144,31,1.0],[144,32,13.0],[144,33,18.0],[144,34,4.0],[144,35,8.0],[144,36,4.0],[144,37,10.0],[144,38,84.0],[144,39,4.0],[144,40,11.0],[144,41,45.0],[144,42,16.0],[144,43,36.0],[144,44,25.0],[144,45,4.0],[144,46,6.0],[144,47,46.0],[144,48,13.0],[144,49,7.0],[144,50,5.0],[144,51,2.0],[144,52,13.0],[144,53,12.0],[144,54,15.0],[144,55,1.0],[144,56,1.0],[144,57,25.0],[144,58,9.0],[144,59,4.0],[144,60,55.0],[144,61,10.0],[144,62,37.0],[144,63,1.0],[144,64,8.0],[144,65,4.0],[144,66,4.0],[144,67,8.0],[144,68,6.0],[144,69,25.0],[144,70,11.0],[144,71,4.0],[144,72,20.0],[144,73,13.0],[144,74,1.0],[144,75,22.0],[144,76,11.0],[144,77,11.0],[144,78,8.0],[144,79,2.0],[144,80,12.0],[144,81,17.0],[144,82,3.0],[144,83,1.0],[144,84,6.0],[144,85,5.0],[144,86,7.0],[144,87,4.0],[144,89,12.0],[144,90,35.0],[144,91,25.0],[144,92,20.0],[144,93,19.0],[144,95,4.0],[144,96,10.0],[144,97,2.0],[144,99,1.0],[144,101,1.0],[144,102,11.0],[144,103,3.0],[144,104,3.0],[144,106,11.0],[144,107,1.0],[144,109,7.0],[144,112,2.0],[144,113,2.0],[144,114,1.0],[144,115,4.0],[144,116,1.0],[144,117,11.0],[144,118,6.0],[144,119,1.0],[144,120,9.0],[144,121,4.0],[144,123,1.0],[144,124,1.0],[144,127,1.0],[144,131,1.0],[144,132,1.0],[144,133,2.0],[144,135,4.0],[144,136,4.0],[144,137,13.0],[144,138,1.0],[144,139,2.0],[144,141,6.0],[144,143,1.0],[144,145,12.0],[144,146,1.0],[144,147,1.0],[144,150,19.0],[144,151,1.0],[144,154,19.0],[144,155,1.0],[144,156,4.0],[144,162,3.0],[144,163,4.0],[144,165,2.0],[144,167,1.0],[144,168,1.0],[144,169,2.0],[144,170,1.0],[144,173,14.0],[144,174,5.0],[144,176,8.0],[144,180,18.0],[144,181,1.0],[144,182,1.0],[144,183,7.0],[144,186,1.0],[144,187,23.0],[144,188,28.0],[144,189,13.0],[144,190,1.0],[144,191,1.0],[144,192,4.0],[144,193,1.0],[144,195,23.0],[144,197,6.0],[144,199,1.0],[144,202,1.0],[144,206,3.0],[144,207,10.0],[144,210,2.0],[144,211,11.0],[144,212,3.0],[144,213,7.0],[144,214,8.0],[144,215,7.0],[144,216,14.0],[144,217,1.0],[144,218,1.0],[144,220,2.0],[144,221,4.0],[144,223,4.0],[144,224,3.0],[144,227,9.0],[144,228,7.0],[144,229,1.0],[144,230,2.0],[144,231,1.0],[144,232,2.0],[144,234,2.0],[144,235,8.0],[144,236,2.0],[144,237,1.0],[144,238,4.0],[144,240,2.0],[144,241,5.0],[144,242,3.0],[144,243,3.0],[144,245,2.0],[144,246,3.0],[144,248,2.0],[144,249,1.0],[144,251,1.0],[144,252,1.0],[144,253,1.0],[144,254,2.0],[144,257,1.0],[144,259,2.0],[144,262,6.0],[144,263,2.0],[144,264,4.0],[144,265,1.0],[144,267,2.0],[144,268,5.0],[144,270,1.0],[144,272,1.0],[144,274,2.0],[144,275,2.0],[144,276,1.0],[144,277,2.0],[144,278,2.0],[144,280,2.0],[144,281,1.0],[144,283,2.0],[144,286,1.0],[144,290,1.0],[144,291,3.0],[144,295,1.0],[144,296,5.0],[144,298,1.0],[144,301,1.0],[144,302,2.0],[144,303,3.0],[144,304,3.0],[144,305,5.0],[144,306,1.0],[144,308,9.0],[144,309,3.0],[144,310,4.0],[144,312,1.0],[144,314,1.0],[144,315,2.0],[144,317,5.0],[144,320,1.0],[144,321,1.0],[144,323,4.0],[144,326,1.0],[144,329,2.0],[145,1,1.0],[145,2,1.0],[145,3,4.0],[145,4,4.0],[145,5,6.0],[145,6,5.0],[145,7,2.0],[145,9,2.0],[145,11,19.0],[145,12,1.0],[145,13,6.0],[145,14,3.0],[145,15,7.0],[145,16,13.0],[145,17,4.0],[145,18,10.0],[145,19,13.0],[145,20,1.0],[145,21,2.0],[145,22,4.0],[145,23,13.0],[145,24,4.0],[145,25,6.0],[145,26,21.0],[145,27,13.0],[145,29,2.0],[145,31,2.0],[145,32,2.0],[145,33,5.0],[145,34,1.0],[145,35,14.0],[145,37,8.0],[145,39,6.0],[145,40,9.0],[145,42,12.0],[145,44,1.0],[145,46,13.0],[145,47,4.0],[145,48,4.0],[145,49,1.0],[145,51,3.0],[145,52,13.0],[145,54,2.0],[145,55,3.0],[145,57,1.0],[145,58,6.0],[145,59,3.0],[145,60,1.0],[145,61,1.0],[145,62,4.0],[145,65,10.0],[145,66,11.0],[145,67,4.0],[145,68,2.0],[145,69,6.0],[145,72,1.0],[145,74,1.0],[145,75,4.0],[145,76,8.0],[145,77,1.0],[145,78,10.0],[145,80,14.0],[145,81,4.0],[145,82,2.0],[145,83,7.0],[145,84,19.0],[145,85,2.0],[145,86,2.0],[145,87,4.0],[145,88,2.0],[145,89,5.0],[145,90,2.0],[145,91,1.0],[145,92,2.0],[145,93,10.0],[145,94,17.0],[145,95,1.0],[145,98,11.0],[145,99,3.0],[145,100,1.0],[145,101,3.0],[145,102,2.0],[145,104,8.0],[145,105,17.0],[145,106,5.0],[145,108,1.0],[145,110,5.0],[145,111,6.0],[145,112,3.0],[145,113,6.0],[145,115,4.0],[145,116,8.0],[145,117,2.0],[145,118,7.0],[145,120,15.0],[145,121,6.0],[145,122,2.0],[145,123,1.0],[145,124,25.0],[145,125,2.0],[145,126,2.0],[145,127,16.0],[145,128,6.0],[145,129,3.0],[145,130,14.0],[145,132,12.0],[145,133,7.0],[145,134,10.0],[145,135,2.0],[145,136,11.0],[145,137,9.0],[145,138,1.0],[145,139,3.0],[145,141,1.0],[145,142,3.0],[145,143,10.0],[145,144,21.0],[145,145,13.0],[145,146,7.0],[145,147,30.0],[145,148,9.0],[145,149,2.0],[145,152,13.0],[145,153,14.0],[145,154,2.0],[145,155,2.0],[145,157,4.0],[145,158,24.0],[145,160,5.0],[145,161,5.0],[145,162,2.0],[145,163,4.0],[145,164,2.0],[145,165,1.0],[145,166,5.0],[145,167,4.0],[145,168,3.0],[145,169,70.0],[145,170,16.0],[145,171,5.0],[145,173,3.0],[145,175,3.0],[145,176,16.0],[145,177,3.0],[145,178,2.0],[145,179,13.0],[145,180,12.0],[145,182,15.0],[145,183,17.0],[145,185,5.0],[145,186,6.0],[145,187,8.0],[145,188,1.0],[145,189,1.0],[145,190,2.0],[145,192,12.0],[145,193,5.0],[145,194,21.0],[145,197,3.0],[145,198,4.0],[145,199,6.0],[145,200,17.0],[145,201,1.0],[145,202,8.0],[145,203,9.0],[145,204,3.0],[145,205,6.0],[145,206,6.0],[145,209,4.0],[145,210,2.0],[145,213,32.0],[145,214,2.0],[145,215,2.0],[145,217,7.0],[145,218,14.0],[145,219,1.0],[145,220,1.0],[145,221,2.0],[145,222,3.0],[145,223,16.0],[145,224,1.0],[145,225,11.0],[145,226,3.0],[145,227,21.0],[145,228,2.0],[145,229,3.0],[145,230,2.0],[145,231,3.0],[145,232,18.0],[145,233,4.0],[145,235,5.0],[145,237,2.0],[145,238,5.0],[145,239,1.0],[145,240,16.0],[145,242,1.0],[145,243,14.0],[145,244,8.0],[145,246,13.0],[145,247,19.0],[145,248,18.0],[145,249,4.0],[145,250,14.0],[145,251,27.0],[145,252,22.0],[145,257,8.0],[145,258,6.0],[145,259,9.0],[145,261,5.0],[145,262,4.0],[145,263,2.0],[145,264,4.0],[145,267,1.0],[145,268,3.0],[145,269,12.0],[145,272,4.0],[145,273,11.0],[145,274,13.0],[145,277,1.0],[145,278,4.0],[145,279,4.0],[145,280,3.0],[145,281,9.0],[145,282,3.0],[145,283,8.0],[145,284,10.0],[145,285,1.0],[145,286,12.0],[145,287,5.0],[145,288,7.0],[145,289,10.0],[145,293,4.0],[145,294,7.0],[145,297,2.0],[145,298,1.0],[145,299,7.0],[145,300,9.0],[145,301,3.0],[145,302,3.0],[145,303,1.0],[145,306,9.0],[145,308,2.0],[145,309,5.0],[145,310,3.0],[145,311,45.0],[145,312,2.0],[145,313,8.0],[145,314,2.0],[145,315,4.0],[145,316,5.0],[145,317,1.0],[145,318,9.0],[145,319,2.0],[145,320,14.0],[145,321,3.0],[145,322,9.0],[145,323,14.0],[145,325,1.0],[145,327,4.0],[145,328,2.0],[145,330,7.0],[145,331,1.0],[145,333,3.0],[145,334,6.0],[146,2,1.0],[146,13,2.0],[146,15,1.0],[146,20,1.0],[146,21,1.0],[146,30,1.0],[146,32,1.0],[146,38,2.0],[146,44,25.0],[146,48,1.0],[146,51,1.0],[146,88,6.0],[146,89,1.0],[146,93,1.0],[146,97,1.0],[146,102,276.0],[146,104,1.0],[146,113,68.0],[146,118,1.0],[146,123,1.0],[146,129,1.0],[146,141,25.0],[146,145,2.0],[146,148,1.0],[146,156,3513.0],[146,164,309.0],[146,176,1923.0],[146,187,367.0],[146,193,1.0],[146,196,477.0],[146,212,1.0],[146,214,80.0],[146,222,1.0],[146,223,1.0],[146,225,1.0],[146,226,1.0],[146,246,1.0],[146,274,1.0],[146,286,9.0],[147,0,24.0],[147,1,55.0],[147,2,1456.0],[147,3,46.0],[147,4,33.0],[147,5,22.0],[147,6,11.0],[147,7,1094.0],[147,9,2.0],[147,10,113.0],[147,11,10.0],[147,12,174.0],[147,13,33.0],[147,14,1480.0],[147,15,898.0],[147,16,12.0],[147,17,220.0],[147,18,984.0],[147,19,37.0],[147,20,91.0],[147,21,81.0],[147,22,8.0],[147,23,132.0],[147,25,196.0],[147,26,155.0],[147,27,39.0],[147,28,3.0],[147,29,3.0],[147,30,48.0],[147,31,137.0],[147,32,127.0],[147,33,594.0],[147,34,71.0],[147,35,4388.0],[147,36,115.0],[147,37,1.0],[147,38,2.0],[147,39,2818.0],[147,40,18.0],[147,41,5.0],[147,42,30.0],[147,43,147.0],[147,44,14.0],[147,45,502.0],[147,46,19.0],[147,47,64.0],[147,48,115.0],[147,49,24.0],[147,50,1.0],[147,51,722.0],[147,52,100.0],[147,53,77.0],[147,54,611.0],[147,55,241.0],[147,56,220.0],[147,57,56.0],[147,58,119.0],[147,59,37.0],[147,60,25.0],[147,61,28.0],[147,62,786.0],[147,63,39.0],[147,64,1.0],[147,65,118.0],[147,66,1207.0],[147,67,374.0],[147,68,186.0],[147,69,811.0],[147,70,64.0],[147,71,44.0],[147,73,9.0],[147,74,2037.0],[147,75,2.0],[147,76,8.0],[147,77,68.0],[147,78,10.0],[147,79,127.0],[147,80,31.0],[147,81,18.0],[147,82,284.0],[147,83,74.0],[147,84,123.0],[147,85,8.0],[147,86,105.0],[147,87,222.0],[147,88,17.0],[147,89,1145.0],[147,90,35.0],[147,92,27.0],[147,93,2405.0],[147,94,1170.0],[147,95,20.0],[147,96,646.0],[147,97,2.0],[147,98,639.0],[147,99,5.0],[147,100,200.0],[147,101,3.0],[147,102,13.0],[147,103,21.0],[147,104,1475.0],[147,105,557.0],[147,106,5.0],[147,107,243.0],[147,108,65.0],[147,109,35.0],[147,110,7.0],[147,111,35.0],[147,112,4.0],[147,113,12.0],[147,114,7.0],[147,115,65.0],[147,116,107.0],[147,117,67.0],[147,118,423.0],[147,119,52.0],[147,120,920.0],[147,121,1.0],[147,122,40.0],[147,123,88.0],[147,124,24.0],[147,126,193.0],[147,127,747.0],[147,128,545.0],[147,129,5266.0],[147,130,2.0],[147,131,1.0],[147,132,7254.0],[147,133,31.0],[147,134,143.0],[147,135,110.0],[147,136,1360.0],[147,137,4055.0],[147,138,34.0],[147,139,226.0],[147,140,840.0],[147,141,20.0],[147,142,39.0],[147,143,49.0],[147,144,13.0],[147,145,565.0],[147,146,1920.0],[147,147,183.0],[147,148,1.0],[147,149,432.0],[147,150,221.0],[147,151,1906.0],[147,152,2174.0],[147,153,29.0],[147,154,800.0],[147,155,1946.0],[147,157,2.0],[147,158,31.0],[147,159,6.0],[147,160,1.0],[147,161,47.0],[147,162,8.0],[147,164,26.0],[147,165,50.0],[147,167,1.0],[147,168,40.0],[147,169,22.0],[147,170,26.0],[147,172,119.0],[147,173,9.0],[147,174,2.0],[147,175,27.0],[147,176,653.0],[147,177,6976.0],[147,178,162.0],[147,179,540.0],[147,180,407.0],[147,181,1225.0],[147,182,256.0],[147,183,1.0],[147,184,59.0],[147,185,12.0],[147,186,10.0],[147,187,371.0],[147,188,117.0],[147,189,1623.0],[147,190,77.0],[147,191,2.0],[147,192,24.0],[147,193,1424.0],[147,194,5.0],[147,195,153.0],[147,196,1.0],[147,197,1881.0],[147,199,8.0],[147,200,987.0],[147,201,2.0],[147,202,312.0],[147,204,2.0],[147,205,1205.0],[147,206,14.0],[147,207,345.0],[147,208,3.0],[147,209,30.0],[147,210,1.0],[147,211,1651.0],[147,212,4.0],[147,213,95.0],[147,214,135.0],[147,215,185.0],[147,216,83.0],[147,217,5.0],[147,218,1.0],[147,219,2106.0],[147,220,23.0],[147,221,183.0],[147,222,7447.0],[147,223,16.0],[147,224,6.0],[147,226,6.0],[147,227,151.0],[147,228,502.0],[147,230,49.0],[147,232,173.0],[147,233,15.0],[147,234,263.0],[147,235,2.0],[147,236,21.0],[147,237,733.0],[147,240,2.0],[147,241,34.0],[147,242,229.0],[147,243,1.0],[147,244,81.0],[147,245,250.0],[147,246,425.0],[147,247,173.0],[147,248,148.0],[147,249,337.0],[147,250,32.0],[147,251,2.0],[147,252,3.0],[147,253,1225.0],[147,254,45.0],[147,255,2.0],[147,256,62.0],[147,257,1.0],[147,258,1.0],[147,259,2.0],[147,260,4010.0],[147,261,2360.0],[147,262,16.0],[147,263,320.0],[147,264,83.0],[147,265,152.0],[147,267,66.0],[147,268,85.0],[147,270,36.0],[147,271,50.0],[147,272,11.0],[147,273,902.0],[147,274,10.0],[147,275,269.0],[147,276,14.0],[147,277,112.0],[147,279,309.0],[147,280,138.0],[147,281,107.0],[147,282,288.0],[147,283,19.0],[147,284,1.0],[147,286,11.0],[147,287,15.0],[147,291,68.0],[147,292,1.0],[147,293,84.0],[147,294,96.0],[147,295,4.0],[147,296,9.0],[147,297,55.0],[147,300,2.0],[147,301,1194.0],[147,303,190.0],[147,304,35.0],[147,305,1.0],[147,306,72.0],[147,307,1298.0],[147,309,109.0],[147,310,2.0],[147,311,1.0],[147,312,603.0],[147,313,3.0],[147,314,1.0],[147,315,1.0],[147,316,532.0],[147,317,619.0],[147,318,196.0],[147,320,1.0],[147,321,420.0],[147,322,472.0],[147,323,16.0],[147,325,86.0],[147,326,29.0],[147,327,2.0],[147,328,22.0],[147,329,3.0],[147,330,70.0],[147,331,34.0],[147,332,2.0],[148,83,1.0],[148,87,102.0],[148,185,741.0],[148,186,137.0],[148,208,2.0],[148,256,18.0],[148,271,1.0],[149,1,1.0],[149,7,1.0],[149,10,1.0],[149,14,1.0],[149,15,1.0],[149,25,4.0],[149,32,69.0],[149,33,1.0],[149,40,3.0],[149,44,2.0],[149,48,1.0],[149,51,5.0],[149,54,2.0],[149,55,1.0],[149,57,7.0],[149,62,2.0],[149,64,1.0],[149,66,1.0],[149,67,1.0],[149,69,1.0],[149,78,2.0],[149,80,3.0],[149,84,2.0],[149,86,1.0],[149,87,1.0],[149,88,2.0],[149,93,5.0],[149,96,1.0],[149,98,2.0],[149,103,1.0],[149,104,1.0],[149,105,1.0],[149,108,4.0],[149,110,2.0],[149,111,1.0],[149,112,1.0],[149,114,3.0],[149,116,3.0],[149,119,2.0],[149,124,8.0],[149,126,1.0],[149,127,5.0],[149,129,11.0],[149,131,1.0],[149,132,190.0],[149,134,2.0],[149,136,1.0],[149,140,4.0],[149,146,25.0],[149,149,2.0],[149,151,47.0],[149,152,1.0],[149,155,17.0],[149,165,1.0],[149,169,23.0],[149,170,2.0],[149,174,1.0],[149,182,98.0],[149,184,1.0],[149,189,13.0],[149,191,5.0],[149,192,5.0],[149,197,1.0],[149,209,1.0],[149,211,3.0],[149,213,4.0],[149,219,21.0],[149,222,2.0],[149,223,1.0],[149,225,1.0],[149,227,1.0],[149,229,4.0],[149,233,1.0],[149,237,12.0],[149,245,14.0],[149,249,2.0],[149,253,1.0],[149,256,1.0],[149,260,3.0],[149,261,6.0],[149,266,1.0],[149,268,2.0],[149,271,1.0],[149,273,8.0],[149,274,3.0],[149,275,1.0],[149,281,19.0],[149,288,2.0],[149,290,1.0],[149,291,4.0],[149,301,3.0],[149,311,3.0],[149,318,1.0],[149,323,2.0],[149,330,1.0],[150,1,2.0],[150,5,2.0],[150,6,1.0],[150,9,2.0],[150,10,5.0],[150,11,1.0],[150,12,1.0],[150,13,2.0],[150,14,2.0],[150,16,3.0],[150,17,8.0],[150,18,4.0],[150,20,1.0],[150,23,13.0],[150,24,3.0],[150,25,2.0],[150,26,4.0],[150,27,2.0],[150,30,4.0],[150,32,1.0],[150,35,7.0],[150,38,3.0],[150,39,1.0],[150,42,2.0],[150,43,1.0],[150,46,5.0],[150,47,3.0],[150,48,1.0],[150,52,20.0],[150,55,1.0],[150,59,3.0],[150,60,1.0],[150,65,1.0],[150,69,1.0],[150,71,3.0],[150,72,2.0],[150,74,1.0],[150,75,2.0],[150,76,7.0],[150,77,3.0],[150,80,1.0],[150,81,4.0],[150,82,2.0],[150,83,10.0],[150,84,6.0],[150,85,1.0],[150,86,5.0],[150,87,2.0],[150,96,2.0],[150,99,1.0],[150,101,5.0],[150,103,1.0],[150,106,1.0],[150,110,1.0],[150,111,4.0],[150,117,5.0],[150,118,1.0],[150,120,1.0],[150,121,4.0],[150,122,2.0],[150,130,7.0],[150,134,3.0],[150,136,1.0],[150,139,4.0],[150,142,2.0],[150,143,3.0],[150,145,1.0],[150,148,3.0],[150,149,3.0],[150,153,6.0],[150,154,4.0],[150,156,6.0],[150,158,18.0],[150,160,4.0],[150,161,8.0],[150,164,1.0],[150,166,7.0],[150,167,2.0],[150,168,1.0],[150,169,1.0],[150,170,1.0],[150,171,7.0],[150,173,5.0],[150,175,1.0],[150,176,3.0],[150,177,2.0],[150,179,2.0],[150,183,2.0],[150,184,1.0],[150,186,1.0],[150,192,1.0],[150,194,5.0],[150,195,4.0],[150,198,1.0],[150,199,1.0],[150,200,1.0],[150,202,1.0],[150,203,2.0],[150,206,1.0],[150,212,2.0],[150,213,6.0],[150,214,2.0],[150,218,10.0],[150,225,2.0],[150,227,2.0],[150,228,1.0],[150,230,1.0],[150,232,1.0],[150,233,5.0],[150,235,3.0],[150,238,1.0],[150,239,4.0],[150,240,5.0],[150,244,2.0],[150,246,2.0],[150,247,1.0],[150,248,2.0],[150,250,1.0],[150,251,10.0],[150,252,7.0],[150,257,5.0],[150,259,4.0],[150,262,2.0],[150,263,1.0],[150,268,4.0],[150,269,1.0],[150,272,1.0],[150,273,1.0],[150,274,1.0],[150,277,1.0],[150,280,1.0],[150,281,5.0],[150,284,2.0],[150,286,5.0],[150,287,1.0],[150,296,1.0],[150,299,1.0],[150,300,1.0],[150,302,3.0],[150,303,2.0],[150,306,1.0],[150,311,2.0],[150,313,2.0],[150,317,1.0],[150,322,1.0],[150,324,1.0],[150,326,1.0],[150,330,1.0],[150,331,1.0],[150,333,6.0],[150,334,1.0],[151,1,1.0],[151,2,5.0],[151,3,5.0],[151,5,1.0],[151,6,1.0],[151,7,16.0],[151,8,3.0],[151,9,3.0],[151,10,6.0],[151,11,5.0],[151,12,1.0],[151,13,7.0],[151,14,1.0],[151,15,4.0],[151,16,9.0],[151,18,3.0],[151,19,2.0],[151,20,3.0],[151,21,3.0],[151,22,4.0],[151,23,11.0],[151,24,4.0],[151,25,7.0],[151,26,7.0],[151,27,5.0],[151,28,1.0],[151,29,4.0],[151,30,3.0],[151,32,2.0],[151,33,2.0],[151,35,6.0],[151,36,7.0],[151,37,8.0],[151,39,10.0],[151,40,3.0],[151,41,1.0],[151,42,2.0],[151,44,2.0],[151,45,3.0],[151,46,3.0],[151,47,2.0],[151,48,4.0],[151,51,8.0],[151,52,5.0],[151,54,3.0],[151,55,1.0],[151,58,2.0],[151,60,7.0],[151,61,2.0],[151,62,10.0],[151,64,2.0],[151,65,3.0],[151,66,5.0],[151,67,7.0],[151,69,4.0],[151,70,4.0],[151,71,1.0],[151,74,1.0],[151,75,8.0],[151,76,7.0],[151,77,2.0],[151,78,3.0],[151,82,2.0],[151,83,4.0],[151,84,2.0],[151,85,3.0],[151,86,5.0],[151,87,3.0],[151,89,3.0],[151,90,6.0],[151,91,5.0],[151,92,8.0],[151,93,1.0],[151,94,4.0],[151,96,4.0],[151,99,4.0],[151,101,8.0],[151,104,13.0],[151,105,5.0],[151,106,4.0],[151,108,1.0],[151,109,1.0],[151,110,3.0],[151,112,2.0],[151,113,4.0],[151,114,2.0],[151,115,1.0],[151,117,1.0],[151,118,6.0],[151,120,2.0],[151,121,2.0],[151,122,1.0],[151,123,1.0],[151,124,3.0],[151,125,3.0],[151,127,14.0],[151,128,1.0],[151,129,1.0],[151,130,6.0],[151,131,1.0],[151,132,10.0],[151,134,1.0],[151,135,2.0],[151,136,12.0],[151,137,4.0],[151,139,1.0],[151,140,3.0],[151,141,10.0],[151,142,1.0],[151,143,4.0],[151,144,1.0],[151,145,6.0],[151,146,5.0],[151,147,2.0],[151,148,12.0],[151,149,5.0],[151,150,1.0],[151,151,1.0],[151,152,5.0],[151,153,2.0],[151,154,1.0],[151,155,3.0],[151,156,2.0],[151,157,5.0],[151,158,11.0],[151,159,2.0],[151,160,1.0],[151,161,3.0],[151,166,3.0],[151,167,6.0],[151,168,1.0],[151,170,1.0],[151,171,1.0],[151,172,1.0],[151,173,1.0],[151,174,1.0],[151,175,2.0],[151,176,4.0],[151,177,1.0],[151,178,1.0],[151,180,8.0],[151,183,10.0],[151,184,1.0],[151,185,8.0],[151,186,1.0],[151,187,2.0],[151,189,1.0],[151,192,4.0],[151,193,12.0],[151,194,11.0],[151,195,2.0],[151,197,1.0],[151,198,2.0],[151,200,4.0],[151,201,1.0],[151,203,3.0],[151,204,1.0],[151,209,5.0],[151,212,1.0],[151,213,4.0],[151,215,5.0],[151,216,1.0],[151,217,2.0],[151,218,12.0],[151,221,4.0],[151,222,1.0],[151,223,7.0],[151,224,1.0],[151,225,9.0],[151,227,2.0],[151,229,1.0],[151,232,2.0],[151,234,2.0],[151,235,3.0],[151,238,4.0],[151,239,1.0],[151,240,2.0],[151,242,1.0],[151,243,2.0],[151,245,1.0],[151,246,2.0],[151,247,2.0],[151,248,2.0],[151,250,5.0],[151,251,3.0],[151,252,6.0],[151,255,1.0],[151,258,1.0],[151,259,7.0],[151,261,1.0],[151,268,1.0],[151,269,3.0],[151,270,1.0],[151,272,2.0],[151,273,1.0],[151,274,5.0],[151,277,2.0],[151,281,2.0],[151,282,3.0],[151,283,8.0],[151,284,3.0],[151,286,3.0],[151,287,1.0],[151,288,1.0],[151,292,6.0],[151,294,2.0],[151,297,1.0],[151,300,1.0],[151,303,1.0],[151,306,5.0],[151,307,1.0],[151,311,3.0],[151,312,2.0],[151,315,2.0],[151,316,1.0],[151,317,2.0],[151,318,1.0],[151,323,3.0],[151,324,3.0],[151,326,1.0],[151,327,1.0],[151,330,1.0],[151,332,1.0],[151,334,2.0],[152,8,5.0],[152,14,208.0],[152,15,1.0],[152,23,5.0],[152,36,2.0],[152,45,386.0],[152,70,16.0],[152,79,74.0],[152,89,1.0],[152,96,359.0],[152,102,8.0],[152,109,2.0],[152,117,27.0],[152,118,94.0],[152,149,2.0],[152,163,1.0],[152,169,8.0],[152,174,778.0],[152,175,349.0],[152,186,9.0],[152,187,1.0],[152,191,63.0],[152,192,1.0],[152,195,628.0],[152,204,215.0],[152,205,1.0],[152,221,63.0],[152,228,211.0],[152,237,2.0],[152,241,1.0],[152,274,3.0],[152,276,79.0],[152,277,4.0],[152,286,1.0],[152,312,22.0]],"rows": [{"id": "denovo30", "metadata": {"taxonomy": ["k__Bacteria", "p__Actinobacteria", "c__Coriobacteriia", "o__Coriobacteriales", "f__Coriobacteriaceae"]}},{"id": "denovo102", "metadata": {"taxonomy": ["k__Bacteria", "p__Bacteroidetes", "c__Bacteroidia", "o__Bacteroidales", "f__Odoribacteraceae", "g__Odoribacter"]}},{"id": "denovo221", "metadata": {"taxonomy": ["k__Bacteria", "p__Firmicutes", "c__Clostridia", "o__Clostridiales", "f__Lachnospiraceae", "g__Clostridium", "s__citroniae"]}},{"id": "denovo449", "metadata": {"taxonomy": ["k__Bacteria", "p__Firmicutes", "c__Clostridia", "o__Clostridiales", "f__Lachnospiraceae"]}},{"id": "denovo671", "metadata": {"taxonomy": ["k__Bacteria", "p__Firmicutes", "c__Clostridia", "o__Clostridiales", "f__Veillonellaceae", "g__Megasphaera"]}},{"id": "denovo673", "metadata": {"taxonomy": ["k__Bacteria", "p__Actinobacteria", "c__Actinobacteria", "o__Bifidobacteriales", "f__Bifidobacteriaceae", "g__Bifidobacterium", "s__adolescentis"]}},{"id": "denovo745", "metadata": {"taxonomy": ["k__Bacteria", "p__Proteobacteria", "c__Gammaproteobacteria", "o__Enterobacteriales", "f__Enterobacteriaceae"]}},{"id": "denovo793", "metadata": {"taxonomy": ["k__Bacteria", "p__Proteobacteria", "c__Epsilonproteobacteria", "o__Campylobacterales", "f__Campylobacteraceae", "g__Campylobacter"]}},{"id": "denovo866", "metadata": {"taxonomy": ["k__Bacteria", "p__Firmicutes", "c__Bacilli", "o__Lactobacillales", "f__Lactobacillaceae", "g__Lactobacillus"]}},{"id": "denovo1846", "metadata": {"taxonomy": ["k__Bacteria", "p__Firmicutes", "c__Bacilli", "o__Lactobacillales", "f__Streptococcaceae", "g__Streptococcus"]}},{"id": "denovo1892", "metadata": {"taxonomy": ["k__Bacteria", "p__Firmicutes", "c__Clostridia", "o__Clostridiales", "f__Veillonellaceae", "g__Dialister"]}},{"id": "denovo2001", "metadata": {"taxonomy": ["k__Bacteria", "p__Firmicutes", "c__Bacilli", "o__Lactobacillales", "f__Streptococcaceae", "g__Streptococcus"]}},{"id": "denovo2142", "metadata": {"taxonomy": ["k__Bacteria", "p__Actinobacteria", "c__Actinobacteria", "o__Bifidobacteriales", "f__Bifidobacteriaceae", "g__Bifidobacterium", "s__adolescentis"]}},{"id": "denovo2276", "metadata": {"taxonomy": ["k__Bacteria", "p__Actinobacteria", "c__Coriobacteriia", "o__Coriobacteriales", "f__Coriobacteriaceae"]}},{"id": "denovo2618", "metadata": {"taxonomy": ["k__Bacteria", "p__Firmicutes", "c__Bacilli", "o__Lactobacillales", "f__Enterococcaceae"]}},{"id": "denovo2667", "metadata": {"taxonomy": ["k__Bacteria", "p__Bacteroidetes", "c__Bacteroidia", "o__Bacteroidales", "f__Bacteroidaceae", "g__Bacteroides"]}},{"id": "denovo2983", "metadata": {"taxonomy": ["k__Bacteria", "p__Firmicutes", "c__Bacilli", "o__Lactobacillales", "f__Lactobacillaceae", "g__Lactobacillus"]}},{"id": "denovo3014", "metadata": {"taxonomy": ["k__Bacteria", "p__Actinobacteria", "c__Actinobacteria"]}},{"id": "denovo3372", "metadata": {"taxonomy": ["k__Bacteria", "p__Firmicutes", "c__Bacilli", "o__Lactobacillales", "f__Lactobacillaceae", "g__Lactobacillus", "s__reuteri"]}},{"id": "denovo3406", "metadata": {"taxonomy": ["k__Bacteria", "p__Actinobacteria", "c__Actinobacteria", "o__Bifidobacteriales", "f__Bifidobacteriaceae"]}},{"id": "denovo4370", "metadata": {"taxonomy": ["k__Bacteria", "p__Actinobacteria", "c__Coriobacteriia", "o__Coriobacteriales", "f__Coriobacteriaceae", "g__Eggerthella", "s__lenta"]}},{"id": "denovo4427", "metadata": {"taxonomy": ["k__Bacteria", "p__Firmicutes", "c__Bacilli", "o__Lactobacillales", "f__Lactobacillaceae", "g__Lactobacillus"]}},{"id": "denovo4521", "metadata": {"taxonomy": ["k__Bacteria", "p__Bacteroidetes", "c__Bacteroidia", "o__Bacteroidales", "f__Prevotellaceae", "g__Prevotella", "s__copri"]}},{"id": "denovo4633", "metadata": {"taxonomy": ["k__Bacteria", "p__Actinobacteria", "c__Coriobacteriia", "o__Coriobacteriales", "f__Coriobacteriaceae", "g__Collinsella"]}},{"id": "denovo5022", "metadata": {"taxonomy": ["k__Bacteria", "p__Actinobacteria", "c__Actinobacteria", "o__Actinomycetales", "f__Micrococcaceae", "g__Rothia", "s__mucilaginosa"]}},{"id": "denovo5176", "metadata": {"taxonomy": ["k__Bacteria", "p__Firmicutes", "c__Bacilli", "o__Gemellales", "f__Gemellaceae"]}},{"id": "denovo5211", "metadata": {"taxonomy": ["k__Bacteria", "p__Proteobacteria", "c__Gammaproteobacteria", "o__Enterobacteriales", "f__Enterobacteriaceae"]}},{"id": "denovo5371", "metadata": {"taxonomy": ["k__Bacteria", "p__Actinobacteria", "c__Coriobacteriia", "o__Coriobacteriales", "f__Coriobacteriaceae", "g__Collinsella"]}},{"id": "denovo5609", "metadata": {"taxonomy": ["k__Bacteria", "p__Firmicutes", "c__Clostridia", "o__Clostridiales", "f__Veillonellaceae", "g__Veillonella"]}},{"id": "denovo5665", "metadata": {"taxonomy": ["k__Bacteria", "p__Actinobacteria", "c__Coriobacteriia", "o__Coriobacteriales", "f__Coriobacteriaceae", "g__Collinsella"]}},{"id": "denovo5978", "metadata": {"taxonomy": ["k__Bacteria", "p__Actinobacteria", "c__Actinobacteria", "o__Bifidobacteriales", "f__Bifidobacteriaceae", "g__Bifidobacterium", "s__adolescentis"]}},{"id": "denovo6041", "metadata": {"taxonomy": ["k__Bacteria", "p__Verrucomicrobia", "c__Verrucomicrobiae", "o__Verrucomicrobiales", "f__Verrucomicrobiaceae", "g__Akkermansia", "s__muciniphila"]}},{"id": "denovo6096", "metadata": {"taxonomy": ["k__Bacteria", "p__Proteobacteria", "c__Gammaproteobacteria", "o__Enterobacteriales", "f__Enterobacteriaceae", "g__Escherichia", "s__coli"]}},{"id": "denovo6166", "metadata": {"taxonomy": ["k__Bacteria", "p__Firmicutes", "c__Bacilli", "o__Lactobacillales", "f__Lactobacillaceae", "g__Lactobacillus"]}},{"id": "denovo6456", "metadata": {"taxonomy": ["k__Bacteria", "p__Firmicutes", "c__Bacilli", "o__Lactobacillales", "f__Streptococcaceae", "g__Streptococcus"]}},{"id": "denovo6490", "metadata": {"taxonomy": ["k__Bacteria", "p__Firmicutes", "c__Bacilli", "o__Lactobacillales", "f__Streptococcaceae", "g__Streptococcus"]}},{"id": "denovo6656", "metadata": {"taxonomy": ["k__Bacteria", "p__Firmicutes", "c__Clostridia", "o__Clostridiales", "f__Veillonellaceae", "g__Megamonas"]}},{"id": "denovo6734", "metadata": {"taxonomy": ["k__Bacteria", "p__Firmicutes", "c__Bacilli", "o__Lactobacillales", "f__Streptococcaceae", "g__Streptococcus", "s__infantis"]}},{"id": "denovo6919", "metadata": {"taxonomy": ["k__Bacteria", "p__Actinobacteria", "c__Actinobacteria", "o__Actinomycetales", "f__Corynebacteriaceae", "g__Corynebacterium"]}},{"id": "denovo7226", "metadata": {"taxonomy": ["k__Bacteria", "p__Firmicutes", "c__Bacilli", "o__Lactobacillales", "f__Aerococcaceae", "g__Alloiococcus"]}},{"id": "denovo7286", "metadata": {"taxonomy": ["k__Bacteria", "p__Firmicutes", "c__Clostridia", "o__Clostridiales", "f__Veillonellaceae", "g__Dialister"]}},{"id": "denovo7325", "metadata": {"taxonomy": ["k__Bacteria", "p__Actinobacteria", "c__Coriobacteriia", "o__Coriobacteriales", "f__Coriobacteriaceae"]}},{"id": "denovo7379", "metadata": {"taxonomy": ["k__Bacteria", "p__Proteobacteria", "c__Gammaproteobacteria", "o__Pseudomonadales", "f__Moraxellaceae", "g__Acinetobacter"]}},{"id": "denovo7399", "metadata": {"taxonomy": ["k__Bacteria", "p__Bacteroidetes", "c__Bacteroidia", "o__Bacteroidales", "f__Rikenellaceae", "g__Rikenella"]}},{"id": "denovo7410", "metadata": {"taxonomy": ["k__Bacteria", "p__Firmicutes", "c__Clostridia", "o__Clostridiales", "f__Clostridiaceae", "g__Clostridium", "s__perfringens"]}},{"id": "denovo7455", "metadata": {"taxonomy": ["k__Bacteria", "p__Proteobacteria", "c__Gammaproteobacteria", "o__Pseudomonadales", "f__Moraxellaceae", "g__Acinetobacter"]}},{"id": "denovo7489", "metadata": {"taxonomy": ["k__Bacteria", "p__Firmicutes", "c__Bacilli", "o__Lactobacillales", "f__Enterococcaceae"]}},{"id": "denovo8223", "metadata": {"taxonomy": ["k__Bacteria", "p__Firmicutes", "c__Bacilli", "o__Lactobacillales", "f__Streptococcaceae", "g__Streptococcus"]}},{"id": "denovo8246", "metadata": {"taxonomy": ["k__Bacteria", "p__Firmicutes", "c__Erysipelotrichi", "o__Erysipelotrichales", "f__Erysipelotrichaceae", "g__Catenibacterium"]}},{"id": "denovo8332", "metadata": {"taxonomy": ["k__Bacteria", "p__Actinobacteria", "c__Actinobacteria", "o__Bifidobacteriales", "f__Bifidobacteriaceae", "g__Bifidobacterium", "s__adolescentis"]}},{"id": "denovo8449", "metadata": {"taxonomy": ["k__Bacteria", "p__Firmicutes", "c__Clostridia", "o__Clostridiales", "f__Eubacteriaceae", "g__Pseudoramibacter_Eubacterium"]}},{"id": "denovo8697", "metadata": {"taxonomy": ["k__Bacteria", "p__Actinobacteria", "c__Coriobacteriia", "o__Coriobacteriales", "f__Coriobacteriaceae"]}},{"id": "denovo9112", "metadata": {"taxonomy": ["k__Bacteria", "p__Firmicutes", "c__Bacilli", "o__Lactobacillales", "f__Leuconostocaceae"]}},{"id": "denovo9246", "metadata": {"taxonomy": ["k__Bacteria", "p__Bacteroidetes", "c__Bacteroidia", "o__Bacteroidales", "f__Bacteroidaceae", "g__Bacteroides", "s__ovatus"]}},{"id": "denovo9329", "metadata": {"taxonomy": ["k__Bacteria"]}},{"id": "denovo9684", "metadata": {"taxonomy": ["k__Bacteria", "p__Actinobacteria", "c__Actinobacteria", "o__Actinomycetales", "f__Actinomycetaceae", "g__Actinomyces"]}},{"id": "denovo9738", "metadata": {"taxonomy": ["k__Bacteria", "p__Firmicutes", "c__Bacilli", "o__Lactobacillales", "f__Lactobacillaceae", "g__Lactobacillus"]}},{"id": "denovo10049", "metadata": {"taxonomy": ["k__Bacteria", "p__Proteobacteria", "c__Gammaproteobacteria", "o__Enterobacteriales", "f__Enterobacteriaceae"]}},{"id": "denovo10575", "metadata": {"taxonomy": ["k__Bacteria", "p__Firmicutes", "c__Bacilli"]}},{"id": "denovo10781", "metadata": {"taxonomy": ["k__Bacteria", "p__Proteobacteria", "c__Gammaproteobacteria", "o__Enterobacteriales", "f__Enterobacteriaceae", "g__Proteus"]}},{"id": "denovo11003", "metadata": {"taxonomy": ["k__Bacteria", "p__Firmicutes", "c__Bacilli", "o__Lactobacillales", "f__Streptococcaceae", "g__Streptococcus", "s__infantis"]}},{"id": "denovo11057", "metadata": {"taxonomy": ["k__Bacteria", "p__Actinobacteria", "c__Actinobacteria", "o__Bifidobacteriales", "f__Bifidobacteriaceae", "g__Bifidobacterium"]}},{"id": "denovo11238", "metadata": {"taxonomy": ["k__Bacteria", "p__Firmicutes", "c__Clostridia", "o__Clostridiales", "f__Tissierellaceae", "g__Peptoniphilus"]}},{"id": "denovo11622", "metadata": {"taxonomy": ["k__Bacteria", "p__Firmicutes", "c__Bacilli", "o__Lactobacillales", "f__Streptococcaceae", "g__Lactococcus"]}},{"id": "denovo11791", "metadata": {"taxonomy": ["k__Bacteria", "p__Firmicutes", "c__Clostridia", "o__Clostridiales", "f__Clostridiaceae", "g__Clostridium", "s__butyricum"]}},{"id": "denovo11821", "metadata": {"taxonomy": ["k__Bacteria", "p__Actinobacteria", "c__Actinobacteria", "o__Actinomycetales", "f__Corynebacteriaceae", "g__Corynebacterium"]}},{"id": "denovo11830", "metadata": {"taxonomy": ["k__Bacteria", "p__Bacteroidetes", "c__Bacteroidia", "o__Bacteroidales", "f__Bacteroidaceae", "g__Bacteroides"]}},{"id": "denovo11839", "metadata": {"taxonomy": ["k__Bacteria", "p__Proteobacteria", "c__Gammaproteobacteria", "o__Pasteurellales", "f__Pasteurellaceae"]}},{"id": "denovo11869", "metadata": {"taxonomy": ["k__Bacteria", "p__Firmicutes", "c__Clostridia", "o__Clostridiales", "f__Clostridiaceae", "g__Clostridium", "s__neonatale"]}},{"id": "denovo12002", "metadata": {"taxonomy": ["k__Bacteria", "p__Actinobacteria", "c__Coriobacteriia", "o__Coriobacteriales", "f__Coriobacteriaceae", "g__Atopobium"]}},{"id": "denovo12381", "metadata": {"taxonomy": ["k__Bacteria", "p__Firmicutes", "c__Bacilli", "o__Lactobacillales", "f__Lactobacillaceae", "g__Lactobacillus"]}},{"id": "denovo12939", "metadata": {"taxonomy": ["k__Bacteria", "p__Actinobacteria", "c__Actinobacteria", "o__Actinomycetales", "f__Actinomycetaceae", "g__Actinomyces"]}},{"id": "denovo13042", "metadata": {"taxonomy": ["k__Bacteria", "p__Actinobacteria", "c__Coriobacteriia", "o__Coriobacteriales", "f__Coriobacteriaceae"]}},{"id": "denovo13048", "metadata": {"taxonomy": ["k__Bacteria", "p__Proteobacteria", "c__Gammaproteobacteria", "o__Enterobacteriales", "f__Enterobacteriaceae", "g__Morganella"]}},{"id": "denovo13594", "metadata": {"taxonomy": ["k__Bacteria", "p__Firmicutes", "c__Clostridia", "o__Clostridiales", "f__Lachnospiraceae", "g__Blautia"]}},{"id": "denovo13785", "metadata": {"taxonomy": ["k__Bacteria", "p__Firmicutes", "c__Clostridia", "o__Clostridiales", "f__Lachnospiraceae", "g__Clostridium"]}},{"id": "denovo13815", "metadata": {"taxonomy": ["k__Bacteria", "p__Firmicutes", "c__Bacilli", "o__Lactobacillales", "f__Streptococcaceae", "g__Streptococcus", "s__agalactiae"]}},{"id": "denovo13947", "metadata": {"taxonomy": ["k__Bacteria", "p__Firmicutes", "c__Bacilli", "o__Lactobacillales", "f__Streptococcaceae", "g__Streptococcus"]}},{"id": "denovo14156", "metadata": {"taxonomy": ["k__Bacteria", "p__Proteobacteria", "c__Deltaproteobacteria", "o__Desulfovibrionales", "f__Desulfovibrionaceae", "g__Bilophila"]}},{"id": "denovo14334", "metadata": {"taxonomy": ["k__Bacteria", "p__Actinobacteria", "c__Actinobacteria", "o__Bifidobacteriales", "f__Bifidobacteriaceae", "g__Bifidobacterium", "s__adolescentis"]}},{"id": "denovo14371", "metadata": {"taxonomy": ["k__Bacteria", "p__Firmicutes", "c__Bacilli", "o__Bacillales", "f__Staphylococcaceae", "g__Staphylococcus"]}},{"id": "denovo14408", "metadata": {"taxonomy": ["k__Bacteria", "p__Firmicutes", "c__Clostridia", "o__Clostridiales", "f__Tissierellaceae", "g__Anaerococcus"]}},{"id": "denovo14433", "metadata": {"taxonomy": ["k__Bacteria", "p__Proteobacteria", "c__Gammaproteobacteria", "o__Enterobacteriales", "f__Enterobacteriaceae", "g__Escherichia", "s__coli"]}},{"id": "denovo14490", "metadata": {"taxonomy": ["k__Bacteria", "p__Actinobacteria", "c__Actinobacteria", "o__Bifidobacteriales", "f__Bifidobacteriaceae", "g__Bifidobacterium", "s__adolescentis"]}},{"id": "denovo14600", "metadata": {"taxonomy": ["k__Bacteria", "p__Actinobacteria", "c__Actinobacteria", "o__Bifidobacteriales", "f__Bifidobacteriaceae", "g__Bifidobacterium"]}},{"id": "denovo14700", "metadata": {"taxonomy": ["k__Bacteria", "p__Proteobacteria", "c__Epsilonproteobacteria", "o__Campylobacterales", "f__Campylobacteraceae", "g__Campylobacter"]}},{"id": "denovo14722", "metadata": {"taxonomy": ["k__Bacteria", "p__Actinobacteria", "c__Actinobacteria", "o__Bifidobacteriales", "f__Bifidobacteriaceae", "g__Bifidobacterium", "s__adolescentis"]}},{"id": "denovo15054", "metadata": {"taxonomy": ["k__Bacteria", "p__Firmicutes", "c__Bacilli", "o__Lactobacillales", "f__Streptococcaceae", "g__Streptococcus", "s__infantis"]}},{"id": "denovo15093", "metadata": {"taxonomy": ["k__Bacteria", "p__Firmicutes", "c__Bacilli", "o__Lactobacillales"]}},{"id": "denovo15113", "metadata": {"taxonomy": ["k__Bacteria", "p__Firmicutes", "c__Bacilli", "o__Lactobacillales", "f__Lactobacillaceae", "g__Lactobacillus"]}},{"id": "denovo15250", "metadata": {"taxonomy": ["k__Bacteria", "p__Bacteroidetes", "c__Bacteroidia", "o__Bacteroidales", "f__Porphyromonadaceae", "g__Dysgonomonas"]}},{"id": "denovo15516", "metadata": {"taxonomy": ["k__Bacteria", "p__Firmicutes", "c__Clostridia", "o__Clostridiales", "f__Peptostreptococcaceae", "g__Clostridium", "s__venationis"]}},{"id": "denovo15533", "metadata": {"taxonomy": ["k__Bacteria", "p__Firmicutes", "c__Bacilli", "o__Lactobacillales", "f__Streptococcaceae", "g__Streptococcus"]}},{"id": "denovo15617", "metadata": {"taxonomy": ["k__Bacteria", "p__Firmicutes", "c__Bacilli", "o__Lactobacillales", "f__Enterococcaceae", "g__Enterococcus"]}},{"id": "denovo15701", "metadata": {"taxonomy": ["k__Bacteria", "p__Bacteroidetes", "c__Bacteroidia", "o__Bacteroidales", "f__Bacteroidaceae", "g__Bacteroides", "s__fragilis"]}},{"id": "denovo15714", "metadata": {"taxonomy": ["k__Bacteria", "p__Actinobacteria", "c__Actinobacteria", "o__Bifidobacteriales", "f__Bifidobacteriaceae", "g__Bifidobacterium"]}},{"id": "denovo16006", "metadata": {"taxonomy": ["k__Bacteria", "p__Bacteroidetes", "c__Bacteroidia", "o__Bacteroidales", "f__Bacteroidaceae", "g__Bacteroides"]}},{"id": "denovo16400", "metadata": {"taxonomy": ["k__Bacteria", "p__Fusobacteria", "c__Fusobacteriia", "o__Fusobacteriales", "f__Fusobacteriaceae"]}},{"id": "denovo16562", "metadata": {"taxonomy": ["k__Bacteria", "p__Actinobacteria", "c__Actinobacteria", "o__Bifidobacteriales", "f__Bifidobacteriaceae", "g__Bifidobacterium", "s__adolescentis"]}},{"id": "denovo16597", "metadata": {"taxonomy": ["k__Bacteria", "p__Actinobacteria", "c__Actinobacteria", "o__Bifidobacteriales", "f__Bifidobacteriaceae", "g__Scardovia"]}},{"id": "denovo17253", "metadata": {"taxonomy": ["k__Bacteria", "p__Firmicutes", "c__Clostridia", "o__Clostridiales", "f__Peptostreptococcaceae", "g__Clostridium", "s__difficile"]}},{"id": "denovo17596", "metadata": {"taxonomy": ["k__Bacteria", "p__Proteobacteria", "c__Gammaproteobacteria", "o__Enterobacteriales", "f__Enterobacteriaceae", "g__Escherichia", "s__coli"]}},{"id": "denovo17633", "metadata": {"taxonomy": ["k__Bacteria", "p__Bacteroidetes", "c__Bacteroidia", "o__Bacteroidales", "f__Bacteroidaceae", "g__Bacteroides", "s__plebeius"]}},{"id": "denovo17666", "metadata": {"taxonomy": ["k__Bacteria", "p__Firmicutes", "c__Clostridia", "o__Clostridiales", "f__Lachnospiraceae", "g__Coprococcus"]}},{"id": "denovo17699", "metadata": {"taxonomy": ["k__Bacteria", "p__Proteobacteria", "c__Gammaproteobacteria", "o__Enterobacteriales", "f__Enterobacteriaceae"]}},{"id": "denovo18049", "metadata": {"taxonomy": ["k__Bacteria"]}},{"id": "denovo18220", "metadata": {"taxonomy": ["k__Bacteria", "p__Actinobacteria", "c__Actinobacteria", "o__Bifidobacteriales", "f__Bifidobacteriaceae", "g__Bifidobacterium"]}},{"id": "denovo18335", "metadata": {"taxonomy": ["k__Bacteria", "p__Firmicutes", "c__Bacilli", "o__Lactobacillales", "f__Enterococcaceae", "g__Enterococcus"]}},{"id": "denovo18372", "metadata": {"taxonomy": ["k__Bacteria", "p__Firmicutes", "c__Erysipelotrichi", "o__Erysipelotrichales", "f__Erysipelotrichaceae", "g__Clostridium"]}},{"id": "denovo18748", "metadata": {"taxonomy": ["k__Bacteria", "p__Actinobacteria", "c__Actinobacteria", "o__Actinomycetales", "f__Actinomycetaceae", "g__Varibaculum"]}},{"id": "denovo18765", "metadata": {"taxonomy": ["k__Bacteria", "p__Actinobacteria", "c__Actinobacteria", "o__Bifidobacteriales", "f__Bifidobacteriaceae", "g__Bifidobacterium", "s__adolescentis"]}},{"id": "denovo18810", "metadata": {"taxonomy": ["k__Bacteria", "p__Firmicutes", "c__Bacilli", "o__Lactobacillales", "f__Streptococcaceae", "g__Streptococcus"]}},{"id": "denovo18905", "metadata": {"taxonomy": ["k__Bacteria", "p__Firmicutes", "c__Bacilli", "o__Lactobacillales", "f__Streptococcaceae", "g__Streptococcus", "s__luteciae"]}},{"id": "denovo19015", "metadata": {"taxonomy": ["k__Bacteria", "p__Firmicutes", "c__Clostridia", "o__Clostridiales", "f__Lachnospiraceae", "g__Ruminococcus", "s__gnavus"]}},{"id": "denovo19277", "metadata": {"taxonomy": ["k__Bacteria", "p__Actinobacteria", "c__Actinobacteria", "o__Bifidobacteriales", "f__Bifidobacteriaceae", "g__Bifidobacterium", "s__adolescentis"]}},{"id": "denovo19281", "metadata": {"taxonomy": ["k__Bacteria", "p__Actinobacteria", "c__Coriobacteriia", "o__Coriobacteriales", "f__Coriobacteriaceae"]}},{"id": "denovo19509", "metadata": {"taxonomy": ["k__Bacteria", "p__Firmicutes", "c__Bacilli", "o__Lactobacillales", "f__Streptococcaceae", "g__Streptococcus"]}},{"id": "denovo19610", "metadata": {"taxonomy": ["k__Bacteria", "p__Firmicutes", "c__Bacilli", "o__Lactobacillales"]}},{"id": "denovo19618", "metadata": {"taxonomy": ["k__Bacteria", "p__Firmicutes", "c__Clostridia", "o__Clostridiales", "f__Veillonellaceae", "g__Veillonella"]}},{"id": "denovo19835", "metadata": {"taxonomy": ["k__Bacteria", "p__Firmicutes", "c__Bacilli", "o__Lactobacillales", "f__Lactobacillaceae", "g__Lactobacillus"]}},{"id": "denovo19950", "metadata": {"taxonomy": ["k__Bacteria", "p__Firmicutes", "c__Bacilli", "o__Lactobacillales", "f__Streptococcaceae", "g__Streptococcus", "s__infantis"]}},{"id": "denovo19990", "metadata": {"taxonomy": ["k__Bacteria", "p__Firmicutes", "c__Clostridia", "o__Clostridiales", "f__Ruminococcaceae", "g__Faecalibacterium"]}},{"id": "denovo20052", "metadata": {"taxonomy": ["k__Bacteria", "p__Firmicutes", "c__Clostridia", "o__Clostridiales", "f__Veillonellaceae", "g__Veillonella"]}},{"id": "denovo20248", "metadata": {"taxonomy": ["k__Bacteria", "p__Actinobacteria", "c__Actinobacteria", "o__Bifidobacteriales", "f__Bifidobacteriaceae", "g__Bifidobacterium"]}},{"id": "denovo20315", "metadata": {"taxonomy": ["k__Bacteria", "p__Actinobacteria", "c__Actinobacteria", "o__Bifidobacteriales", "f__Bifidobacteriaceae", "g__Bifidobacterium"]}},{"id": "denovo20467", "metadata": {"taxonomy": ["k__Bacteria", "p__Proteobacteria", "c__Gammaproteobacteria", "o__Enterobacteriales", "f__Enterobacteriaceae", "g__Escherichia", "s__coli"]}},{"id": "denovo20509", "metadata": {"taxonomy": ["k__Bacteria", "p__Firmicutes", "c__Erysipelotrichi", "o__Erysipelotrichales", "f__Erysipelotrichaceae", "g__Eubacterium", "s__biforme"]}},{"id": "denovo20653", "metadata": {"taxonomy": ["k__Bacteria", "p__Actinobacteria", "c__Actinobacteria", "o__Bifidobacteriales", "f__Bifidobacteriaceae", "g__Bifidobacterium"]}},{"id": "denovo20859", "metadata": {"taxonomy": ["k__Bacteria", "p__Firmicutes", "c__Bacilli", "o__Lactobacillales", "f__Streptococcaceae", "g__Streptococcus"]}},{"id": "denovo20987", "metadata": {"taxonomy": ["k__Bacteria", "p__Bacteroidetes", "c__Bacteroidia", "o__Bacteroidales", "f__Bacteroidaceae", "g__Bacteroides", "s__caccae"]}},{"id": "denovo21274", "metadata": {"taxonomy": ["k__Bacteria", "p__Bacteroidetes", "c__Bacteroidia", "o__Bacteroidales", "f__Porphyromonadaceae", "g__Parabacteroides", "s__gordonii"]}},{"id": "denovo21300", "metadata": {"taxonomy": ["k__Bacteria", "p__Firmicutes", "c__Bacilli", "o__Lactobacillales", "f__Lactobacillaceae", "g__Lactobacillus", "s__zeae"]}},{"id": "denovo21472", "metadata": {"taxonomy": ["k__Bacteria", "p__Proteobacteria", "c__Epsilonproteobacteria", "o__Campylobacterales", "f__Campylobacteraceae", "g__Campylobacter"]}},{"id": "denovo21569", "metadata": {"taxonomy": ["k__Bacteria", "p__Firmicutes", "c__Bacilli", "o__Lactobacillales", "f__Streptococcaceae", "g__Streptococcus"]}},{"id": "denovo21917", "metadata": {"taxonomy": ["k__Bacteria", "p__Bacteroidetes", "c__Bacteroidia", "o__Bacteroidales", "f__Bacteroidaceae", "g__Bacteroides"]}},{"id": "denovo21955", "metadata": {"taxonomy": ["k__Bacteria", "p__Actinobacteria", "c__Actinobacteria", "o__Actinomycetales", "f__Actinomycetaceae", "g__Actinomyces"]}},{"id": "denovo21986", "metadata": {"taxonomy": ["k__Bacteria", "p__Firmicutes", "c__Clostridia", "o__Clostridiales", "f__Veillonellaceae", "g__Veillonella", "s__dispar"]}},{"id": "denovo22099", "metadata": {"taxonomy": ["k__Bacteria", "p__Proteobacteria", "c__Gammaproteobacteria", "o__Enterobacteriales", "f__Enterobacteriaceae", "g__Escherichia", "s__coli"]}},{"id": "denovo22321", "metadata": {"taxonomy": ["k__Bacteria", "p__Actinobacteria", "c__Actinobacteria", "o__Bifidobacteriales", "f__Bifidobacteriaceae", "g__Bifidobacterium"]}},{"id": "denovo22810", "metadata": {"taxonomy": ["k__Bacteria", "p__Firmicutes", "c__Clostridia", "o__Clostridiales", "f__Veillonellaceae", "g__Veillonella"]}},{"id": "denovo23106", "metadata": {"taxonomy": ["k__Bacteria", "p__Firmicutes", "c__Bacilli", "o__Lactobacillales", "f__Streptococcaceae", "g__Streptococcus"]}},{"id": "denovo23199", "metadata": {"taxonomy": ["k__Bacteria", "p__Firmicutes", "c__Clostridia", "o__Clostridiales", "f__Lachnospiraceae", "g__Blautia"]}},{"id": "denovo23296", "metadata": {"taxonomy": ["k__Bacteria", "p__Firmicutes", "c__Bacilli", "o__Lactobacillales", "f__Lactobacillaceae", "g__Lactobacillus"]}},{"id": "denovo23512", "metadata": {"taxonomy": ["k__Bacteria", "p__Bacteroidetes", "c__Bacteroidia", "o__Bacteroidales", "f__Porphyromonadaceae", "g__Parabacteroides", "s__distasonis"]}},{"id": "denovo23581", "metadata": {"taxonomy": ["k__Bacteria", "p__Proteobacteria", "c__Gammaproteobacteria", "o__Enterobacteriales", "f__Enterobacteriaceae", "g__Escherichia", "s__coli"]}},{"id": "denovo23692", "metadata": {"taxonomy": ["k__Bacteria"]}},{"id": "denovo23881", "metadata": {"taxonomy": ["k__Bacteria", "p__Proteobacteria", "c__Betaproteobacteria", "o__Burkholderiales", "f__Alcaligenaceae", "g__Sutterella"]}},{"id": "denovo24098", "metadata": {"taxonomy": ["k__Bacteria", "p__Firmicutes", "c__Bacilli", "o__Lactobacillales", "f__Enterococcaceae"]}},{"id": "denovo24464", "metadata": {"taxonomy": ["k__Bacteria", "p__Proteobacteria", "c__Alphaproteobacteria", "o__Rhodospirillales", "f__Acetobacteraceae", "g__Acetobacter"]}},{"id": "denovo24784", "metadata": {"taxonomy": ["k__Bacteria", "p__Firmicutes", "c__Clostridia", "o__Clostridiales", "f__Tissierellaceae", "g__Finegoldia"]}},{"id": "denovo24869", "metadata": {"taxonomy": ["k__Bacteria", "p__Actinobacteria", "c__Actinobacteria", "o__Actinomycetales", "f__Micrococcaceae", "g__Rothia"]}},{"id": "denovo25017", "metadata": {"taxonomy": ["k__Bacteria", "p__Actinobacteria", "c__Actinobacteria", "o__Bifidobacteriales", "f__Bifidobacteriaceae", "g__Bifidobacterium", "s__adolescentis"]}},{"id": "denovo25347", "metadata": {"taxonomy": ["k__Bacteria", "p__Bacteroidetes", "c__Bacteroidia", "o__Bacteroidales", "f__Bacteroidaceae", "g__Bacteroides", "s__uniformis"]}}],"columns": [{"id": "ZPS1245", "metadata": null},{"id": "ZPS1536", "metadata": null},{"id": "ZPS0613", "metadata": null},{"id": "ZPS0035", "metadata": null},{"id": "ZPS0360", "metadata": null},{"id": "ZPS0202", "metadata": null},{"id": "ZPS1443", "metadata": null},{"id": "ZPS1877", "metadata": null},{"id": "ZPS0047", "metadata": null},{"id": "ZPS1444", "metadata": null},{"id": "ZPS2975", "metadata": null},{"id": "ZPS2424", "metadata": null},{"id": "ZPS0626", "metadata": null},{"id": "ZPS0310", "metadata": null},{"id": "ZPS0384", "metadata": null},{"id": "ZPS1587", "metadata": null},{"id": "ZPS2537", "metadata": null},{"id": "ZPS0204", "metadata": null},{"id": "ZPS2130", "metadata": null},{"id": "ZPS1134", "metadata": null},{"id": "ZPS0416", "metadata": null},{"id": "ZPS2709", "metadata": null},{"id": "ZPS0376", "metadata": null},{"id": "ZPS2299", "metadata": null},{"id": "ZPS1963", "metadata": null},{"id": "ZPS1301", "metadata": null},{"id": "ZPS2912", "metadata": null},{"id": "ZPS0493", "metadata": null},{"id": "ZPS2961", "metadata": null},{"id": "ZPS0967", "metadata": null},{"id": "ZPS0215", "metadata": null},{"id": "ZPS0292", "metadata": null},{"id": "ZPS0436", "metadata": null},{"id": "ZPS1710", "metadata": null},{"id": "ZPS2529", "metadata": null},{"id": "ZPS0711", "metadata": null},{"id": "ZPS0824", "metadata": null},{"id": "ZPS0932", "metadata": null},{"id": "ZPS1158", "metadata": null},{"id": "ZPS1808", "metadata": null},{"id": "ZPS3171", "metadata": null},{"id": "ZPS1697", "metadata": null},{"id": "ZPS2174", "metadata": null},{"id": "ZPS3221", "metadata": null},{"id": "ZPS0279", "metadata": null},{"id": "ZPS0587", "metadata": null},{"id": "ZPS0605", "metadata": null},{"id": "ZPS1640", "metadata": null},{"id": "ZPS1851", "metadata": null},{"id": "ZPS2688", "metadata": null},{"id": "ZPS0059", "metadata": null},{"id": "ZPS0838", "metadata": null},{"id": "ZPS1503", "metadata": null},{"id": "ZPS2325", "metadata": null},{"id": "ZPS1524", "metadata": null},{"id": "ZPS2166", "metadata": null},{"id": "ZPS2461", "metadata": null},{"id": "ZPS0547", "metadata": null},{"id": "ZPS1915", "metadata": null},{"id": "ZPS2004", "metadata": null},{"id": "ZPS2351", "metadata": null},{"id": "ZPS0088", "metadata": null},{"id": "ZPS1303", "metadata": null},{"id": "ZPS0762", "metadata": null},{"id": "ZPS1319", "metadata": null},{"id": "ZPS1665", "metadata": null},{"id": "ZPS0076", "metadata": null},{"id": "ZPS0149", "metadata": null},{"id": "ZPS0813", "metadata": null},{"id": "ZPS1718", "metadata": null},{"id": "ZPS0612", "metadata": null},{"id": "ZPS1603", "metadata": null},{"id": "ZPS0844", "metadata": null},{"id": "ZPS0338", "metadata": null},{"id": "ZPS0448", "metadata": null},{"id": "ZPS0843", "metadata": null},{"id": "ZPS2556", "metadata": null},{"id": "ZPS0873", "metadata": null},{"id": "ZPS1904", "metadata": null},{"id": "ZPS0178", "metadata": null},{"id": "ZPS0942", "metadata": null},{"id": "ZPS0051", "metadata": null},{"id": "ZPS1460", "metadata": null},{"id": "ZPS1051", "metadata": null},{"id": "ZPS1236", "metadata": null},{"id": "ZPS1024", "metadata": null},{"id": "ZPS0578", "metadata": null},{"id": "ZPS1940", "metadata": null},{"id": "ZPS3111", "metadata": null},{"id": "ZPS0255", "metadata": null},{"id": "ZPS2268", "metadata": null},{"id": "ZPS2940", "metadata": null},{"id": "ZPS1916", "metadata": null},{"id": "ZPS0117", "metadata": null},{"id": "ZPS1584", "metadata": null},{"id": "ZPS0385", "metadata": null},{"id": "ZPS0611", "metadata": null},{"id": "ZPS0032", "metadata": null},{"id": "ZPS0044", "metadata": null},{"id": "ZPS0110", "metadata": null},{"id": "ZPS0177", "metadata": null},{"id": "ZPS0189", "metadata": null},{"id": "ZPS0193", "metadata": null},{"id": "ZPS0343", "metadata": null},{"id": "ZPS0387", "metadata": null},{"id": "ZPS0452", "metadata": null},{"id": "ZPS0552", "metadata": null},{"id": "ZPS0968", "metadata": null},{"id": "ZPS1018", "metadata": null},{"id": "ZPS1073", "metadata": null},{"id": "ZPS1133", "metadata": null},{"id": "ZPS1293", "metadata": null},{"id": "ZPS1331", "metadata": null},{"id": "ZPS1424", "metadata": null},{"id": "ZPS1485", "metadata": null},{"id": "ZPS1490", "metadata": null},{"id": "ZPS1528", "metadata": null},{"id": "ZPS1569", "metadata": null},{"id": "ZPS1570", "metadata": null},{"id": "ZPS1622", "metadata": null},{"id": "ZPS1632", "metadata": null},{"id": "ZPS1672", "metadata": null},{"id": "ZPS1961", "metadata": null},{"id": "ZPS2018", "metadata": null},{"id": "ZPS2022", "metadata": null},{"id": "ZPS2075", "metadata": null},{"id": "ZPS2096", "metadata": null},{"id": "ZPS2114", "metadata": null},{"id": "ZPS2585", "metadata": null},{"id": "ZPS2586", "metadata": null},{"id": "ZPS2911", "metadata": null},{"id": "ZPS2943", "metadata": null},{"id": "ZPS2962", "metadata": null},{"id": "ZPS3186", "metadata": null},{"id": "ZPS3280", "metadata": null},{"id": "ZPS1083", "metadata": null},{"id": "ZPS1320", "metadata": null},{"id": "ZPS2327", "metadata": null},{"id": "ZPS0764", "metadata": null},{"id": "ZPS1228", "metadata": null},{"id": "ZPS2898", "metadata": null},{"id": "ZPS1020", "metadata": null},{"id": "ZPS2139", "metadata": null},{"id": "ZPS2501", "metadata": null},{"id": "ZPS1909", "metadata": null},{"id": "ZPS1344", "metadata": null},{"id": "ZPS1195", "metadata": null},{"id": "ZPS0021", "metadata": null},{"id": "ZPS1899", "metadata": null},{"id": "ZPS1848", "metadata": null},{"id": "ZPS3105", "metadata": null},{"id": "ZPS0535", "metadata": null},{"id": "ZPS3222", "metadata": null},{"id": "ZPS0857", "metadata": null},{"id": "ZPS2668", "metadata": null},{"id": "ZPS0980", "metadata": null},{"id": "ZPS1026", "metadata": null},{"id": "ZPS1813", "metadata": null},{"id": "ZPS2798", "metadata": null},{"id": "ZPS2132", "metadata": null},{"id": "ZPS1754", "metadata": null},{"id": "ZPS0010", "metadata": null},{"id": "ZPS0739", "metadata": null},{"id": "ZPS1818", "metadata": null},{"id": "ZPS1088", "metadata": null},{"id": "ZPS1673", "metadata": null},{"id": "ZPS2134", "metadata": null},{"id": "ZPS0297", "metadata": null},{"id": "ZPS2667", "metadata": null},{"id": "ZPS2375", "metadata": null},{"id": "ZPS2878", "metadata": null},{"id": "ZPS0487", "metadata": null},{"id": "ZPS1593", "metadata": null},{"id": "ZPS0005", "metadata": null},{"id": "ZPS1335", "metadata": null},{"id": "ZPS1077", "metadata": null},{"id": "ZPS2340", "metadata": null},{"id": "ZPS0476", "metadata": null},{"id": "ZPS2658", "metadata": null},{"id": "ZPS1393", "metadata": null},{"id": "ZPS0348", "metadata": null},{"id": "ZPS3270", "metadata": null},{"id": "ZPS0107", "metadata": null},{"id": "ZPS1340", "metadata": null},{"id": "ZPS1274", "metadata": null},{"id": "ZPS1115", "metadata": null},{"id": "ZPS2363", "metadata": null},{"id": "ZPS1781", "metadata": null},{"id": "ZPS0810", "metadata": null},{"id": "ZPS3081", "metadata": null},{"id": "ZPS1937", "metadata": null},{"id": "ZPS0329", "metadata": null},{"id": "ZPS2487", "metadata": null},{"id": "ZPS0344", "metadata": null},{"id": "ZPS1969", "metadata": null},{"id": "ZPS3199", "metadata": null},{"id": "ZPS1513", "metadata": null},{"id": "ZPS0241", "metadata": null},{"id": "ZPS1170", "metadata": null},{"id": "ZPS2234", "metadata": null},{"id": "ZPS3044", "metadata": null},{"id": "ZPS1926", "metadata": null},{"id": "ZPS0638", "metadata": null},{"id": "ZPS2256", "metadata": null},{"id": "ZPS3102", "metadata": null},{"id": "ZPS0679", "metadata": null},{"id": "ZPS0144", "metadata": null},{"id": "ZPS0543", "metadata": null},{"id": "ZPS1412", "metadata": null},{"id": "ZPS0595", "metadata": null},{"id": "ZPS2229", "metadata": null},{"id": "ZPS0811", "metadata": null},{"id": "ZPS2616", "metadata": null},{"id": "ZPS0773", "metadata": null},{"id": "ZPS2222", "metadata": null},{"id": "ZPS2652", "metadata": null},{"id": "ZPS2187", "metadata": null},{"id": "ZPS1206", "metadata": null},{"id": "ZPS1765", "metadata": null},{"id": "ZPS1025", "metadata": null},{"id": "ZPS3083", "metadata": null},{"id": "ZPS1102", "metadata": null},{"id": "ZPS0729", "metadata": null},{"id": "ZPS1849", "metadata": null},{"id": "ZPS1416", "metadata": null},{"id": "ZPS2518", "metadata": null},{"id": "ZPS0627", "metadata": null},{"id": "ZPS0945", "metadata": null},{"id": "ZPS0072", "metadata": null},{"id": "ZPS1450", "metadata": null},{"id": "ZPS2133", "metadata": null},{"id": "ZPS1307", "metadata": null},{"id": "ZPS0479", "metadata": null},{"id": "ZPS2653", "metadata": null},{"id": "ZPS1886", "metadata": null},{"id": "ZPS0542", "metadata": null},{"id": "ZPS2017", "metadata": null},{"id": "ZPS1093", "metadata": null},{"id": "ZPS0087", "metadata": null},{"id": "ZPS2230", "metadata": null},{"id": "ZPS1376", "metadata": null},{"id": "ZPS1842", "metadata": null},{"id": "ZPS0417", "metadata": null},{"id": "ZPS1642", "metadata": null},{"id": "ZPS3209", "metadata": null},{"id": "ZPS3174", "metadata": null},{"id": "ZPS1708", "metadata": null},{"id": "ZPS2747", "metadata": null},{"id": "ZPS0426", "metadata": null},{"id": "ZPS2293", "metadata": null},{"id": "ZPS1616", "metadata": null},{"id": "ZPS1671", "metadata": null},{"id": "ZPS0302", "metadata": null},{"id": "ZPS1392", "metadata": null},{"id": "ZPS1402", "metadata": null},{"id": "ZPS2191", "metadata": null},{"id": "ZPS2253", "metadata": null},{"id": "ZPS1679", "metadata": null},{"id": "ZPS0073", "metadata": null},{"id": "ZPS2272", "metadata": null},{"id": "ZPS2006", "metadata": null},{"id": "ZPS1030", "metadata": null},{"id": "ZPS0606", "metadata": null},{"id": "ZPS1032", "metadata": null},{"id": "ZPS2104", "metadata": null},{"id": "ZPS1960", "metadata": null},{"id": "ZPS2511", "metadata": null},{"id": "ZPS2746", "metadata": null},{"id": "ZPS2478", "metadata": null},{"id": "ZPS2981", "metadata": null},{"id": "ZPS0365", "metadata": null},{"id": "ZPS1097", "metadata": null},{"id": "ZPS2900", "metadata": null},{"id": "ZPS3028", "metadata": null},{"id": "ZPS1793", "metadata": null},{"id": "ZPS0098", "metadata": null},{"id": "ZPS3256", "metadata": null},{"id": "ZPS0919", "metadata": null},{"id": "ZPS1366", "metadata": null},{"id": "ZPS0328", "metadata": null},{"id": "ZPS0970", "metadata": null},{"id": "ZPS3189", "metadata": null},{"id": "ZPS2097", "metadata": null},{"id": "ZPS0132", "metadata": null},{"id": "ZPS2231", "metadata": null},{"id": "ZPS0048", "metadata": null},{"id": "ZPS1281", "metadata": null},{"id": "ZPS1975", "metadata": null},{"id": "ZPS1265", "metadata": null},{"id": "ZPS2966", "metadata": null},{"id": "ZPS2640", "metadata": null},{"id": "ZPS2486", "metadata": null},{"id": "ZPS2536", "metadata": null},{"id": "ZPS1159", "metadata": null},{"id": "ZPS0058", "metadata": null},{"id": "ZPS3246", "metadata": null},{"id": "ZPS2620", "metadata": null},{"id": "ZPS3241", "metadata": null},{"id": "ZPS0034", "metadata": null},{"id": "ZPS2440", "metadata": null},{"id": "ZPS1880", "metadata": null},{"id": "ZPS1693", "metadata": null},{"id": "ZPS0930", "metadata": null},{"id": "ZPS3242", "metadata": null},{"id": "ZPS0245", "metadata": null},{"id": "ZPS0678", "metadata": null},{"id": "ZPS0564", "metadata": null},{"id": "ZPS1543", "metadata": null},{"id": "ZPS0957", "metadata": null},{"id": "ZPS2788", "metadata": null},{"id": "ZPS0825", "metadata": null},{"id": "ZPS2292", "metadata": null},{"id": "ZPS0503", "metadata": null},{"id": "ZPS3057", "metadata": null},{"id": "ZPS1394", "metadata": null},{"id": "ZPS0931", "metadata": null},{"id": "ZPS2795", "metadata": null},{"id": "ZPS1717", "metadata": null},{"id": "ZPS1386", "metadata": null},{"id": "ZPS0392", "metadata": null},{"id": "ZPS1174", "metadata": null},{"id": "ZPS3201", "metadata": null},{"id": "ZPS0283", "metadata": null},{"id": "ZPS1413", "metadata": null},{"id": "ZPS1722", "metadata": null},{"id": "ZPS2354", "metadata": null},{"id": "ZPS0580", "metadata": null},{"id": "ZPS3038", "metadata": null},{"id": "ZPS2974", "metadata": null},{"id": "ZPS2905", "metadata": null},{"id": "ZPS2669", "metadata": null},{"id": "ZPS1637", "metadata": null},{"id": "ZPS2728", "metadata": null},{"id": "ZPS1123", "metadata": null},{"id": "ZPS2102", "metadata": null},{"id": "ZPS3082", "metadata": null}]}
